# Supplementary material for: Molecular Epidemiology of Brucella abortus in Northern Ireland—1991 to 2012
Source: PLoS One. 2015 Sep 1;10(9):e0136721. doi: 10.1371/journal.pone.0136721 (PMC4556700; doi:10.1371/journal.pone.0136721)
Supplement: S1 Dataset — (XLSX) [file pone.0136721.s001.xlsx]

## Sheet: ALL
Number	Sub Population	LoginDate	Herd	DVO_NAME	anoymised ET	First isolate	Biotype	Hoofprint 8	VNTR 16	Hoofprint 6	Hoofprint 2	VNTR 5a	VNTR 2	BRUCE 72	Hoofprint 1	VNTR 5b	Hoofprint 4	Hoofprint 3	Clonal Complex	11-String	Genotype
1	B	1991-03-12	35	Ballymena	39	C	1	2	3	2	5	4	5	8	9	12	2	9	7	2-3-2-5-4-5-8-9-12-2-9	40
2	B	1991-03-29	103	Armagh	191	C	1	2	3	2	5	4	5	7	8	12	2	9	7	2-3-2-5-4-5-7-8-12-2-9	60
3	B	1991-04-25	38	Armagh	45	C	1	2	3	2	5	4	5	8	8	12	2	9	7	2-3-2-5-4-5-8-8-12-2-9	88
4	B	1991-05-08	88	Armagh	136	C	1	2	3	2	5	4	5	8	9	13	2	9	7	2-3-2-5-4-5-8-9-13-2-9	90
5	B	1991-05-14	30	Larne	33	C	1	2	3	2	5	4	5	8	9	12	2	9	7	2-3-2-5-4-5-8-9-12-2-9	40
6	B	1999-12-21	50	Armagh	60	C	1	2	3	2	5	4	3	1	2	5	4	5	1	2-3-2-5-4-3-1-2-5-4-5	12
7	B	1999-12-21	53	Armagh	64	C	1	2	3	2	5	4	3	2	3	5	4	5	4	2-3-2-5-4-3-2-3-5-4-5	10
8	B	1999-12-22	101	Armagh	188	C	1	2	3	2	5	4	3	2	3	5	4	5	4	2-3-2-5-4-3-2-3-5-4-5	10
9	B	2000-02-17	45	Armagh	54	C	1	2	3	2	5	4	3	3	4	5	4	4	1	2-3-2-5-4-3-3-4-5-4-4	50
10	B	2000-02-17	47	Armagh	56	C	1	2	3	2	5	4	3	1	2	6	4	5	1	2-3-2-5-4-3-1-2-6-4-5	8
11	B	2000-03-09	345	Dungannon	709	C	1	2	3	3	5	4	3	1	2	7	4	5	1	2-3-3-5-4-3-1-2-7-4-5	80
12	B	2000-03-15	92	Armagh	143	C	1	2	3	2	5	4	4	8	9	10	2	10	5	2-3-2-5-4-4-8-9-10-2-10	49
13	B	2000-03-15	93	Armagh	144	C	1	2	3	2	5	4	3	1	2	5	4	5	1	2-3-2-5-4-3-1-2-5-4-5	12
14	B	2000-03-15	102	Armagh	189	C	1	2	3	2	5	4	3	2	3	5	4	5	4	2-3-2-5-4-3-2-3-5-4-5	10
15	B	2000-03-15	113	Armagh	221	C	1	2	3	2	5	4	4	8	9	10	2	10	5	2-3-2-5-4-4-8-9-10-2-10	49
16	B	2000-03-16	102	Armagh	190		1	2	3	2	5	4	3	2	3	5	4	5	4	2-3-2-5-4-3-2-3-5-4-5	10
17	B	2000-03-16	122	Armagh	238	C	1	2	3	2	5	4	3	2	3	5	4	5	4	2-3-2-5-4-3-2-3-5-4-5	10
18	B	2000-03-20	87	Armagh	135	C	1	2	3	2	5	4	3	2	3	5	4	5	4	2-3-2-5-4-3-2-3-5-4-5	10
19	B	2000-03-22	304	Enniskillen	634	C	1	2	3	2	5	4	3	1	2	5	4	5	1	2-3-2-5-4-3-1-2-5-4-5	12
20	B	2000-03-24	73	Armagh	103	C	1	2	3	2	5	4	3	1	2	5	4	5	1	2-3-2-5-4-3-1-2-5-4-5	12
21	B	2000-03-28	296	Enniskillen	619	C	1	2	3	2	5	4	3	1	2	5	4	5	1	2-3-2-5-4-3-1-2-5-4-5	12
22	B	2000-03-30	327	Derry	686	C	1	2	3	2	5	4	4	1	2	5	5	7	2	2-3-2-5-4-4-1-2-5-5-7	75
23	B	2000-04-03	201	Newry	430	C	1	2	3	2	5	4	3	1	2	6	4	5	1	2-3-2-5-4-3-1-2-6-4-5	8
24	B	2000-04-06	79	Armagh	112	C	1	2	3	2	5	4	4	9	10	10	2	10	5	2-3-2-5-4-4-9-10-10-2-10	114
25	B	2000-04-13	261	Enniskillen	537	C	1	2	3	2	5	4	4	1	2	6	4	7	2	2-3-2-5-4-4-1-2-6-4-7	43
26	B	2000-04-17	70	Armagh	100	C	1	2	3	2	5	4	3	1	2	6	4	5	1	2-3-2-5-4-3-1-2-6-4-5	8
27	B	2000-04-26	274	Enniskillen	584	C	1	2	3	2	5	4	3	1	2	5	4	6	1	2-3-2-5-4-3-1-2-5-4-6	22
28	B	2000-04-26	291	Enniskillen	614	C	1	2	3	2	5	4	3	1	2	5	4	5	1	2-3-2-5-4-3-1-2-5-4-5	12
29	B	2000-04-26	303	Enniskillen	633	C	1	2	3	2	5	4	3	1	2	5	4	5	1	2-3-2-5-4-3-1-2-5-4-5	12
30	B	2000-05-03	295	Enniskillen	618	C	1	2	3	2	5	4	3	1	2	5	4	6	1	2-3-2-5-4-3-1-2-5-4-6	22
31	B	2000-05-03	298	Enniskillen	623	C	1	2	3	2	5	4	3	2	3	5	4	5	4	2-3-2-5-4-3-2-3-5-4-5	10
32	B	2000-05-16	29	Larne	32	C	1	2	3	2	5	4	3	3	4	6	4	5	1	2-3-2-5-4-3-3-4-6-4-5	47
33	B	2000-05-16	37	Armagh	41	C	1	2	3	2	5	4	3	1	2	6	4	5	1	2-3-2-5-4-3-1-2-6-4-5	8
34	B	2000-05-16	278	Enniskillen	592	C	1	2	3	2	5	4	3	1	2	5	4	6	1	2-3-2-5-4-3-1-2-5-4-6	22
35	B	2000-05-17	22	Larne	16	C	1	2	3	2	5	4	3	2	3	5	4	5	4	2-3-2-5-4-3-2-3-5-4-5	10
36	B	2000-05-17	147	Newry	315	C	1	2	3	2	5	4	4	9	10	9	2	9	5	2-3-2-5-4-4-9-10-9-2-9	44
37	B	2000-05-19	126	Armagh	281	C	1	2	3	2	5	4	4	9	10	8	2	11	5	2-3-2-5-4-4-9-10-8-2-11	54
38	B	2000-05-24	166	Newry	346	C	1	2	3	2	5	4	3	1	2	6	4	5	1	2-3-2-5-4-3-1-2-6-4-5	8
39	B	2000-05-26	222	Newry	477	C	1	2	3	2	5	4	4	9	10	9	2	9	5	2-3-2-5-4-4-9-10-9-2-9	44
40	B	2000-06-06	44	Armagh	53	C	1	2	3	2	5	4	3	1	2	5	4	5	1	2-3-2-5-4-3-1-2-5-4-5	12
41	B	2000-06-07	140	Newry	301	C	1	2	3	2	5	4	4	8	9	9	2	9	5	2-3-2-5-4-4-8-9-9-2-9	34
42	B	2000-06-08	313	Enniskillen	656	C	1	2	3	2	5	4	3	1	2	5	4	5	1	2-3-2-5-4-3-1-2-5-4-5	12
43	B	2000-06-20	275	Enniskillen	585	C	1	2	3	2	5	4	3	2	3	5	4	6	4	2-3-2-5-4-3-2-3-5-4-6	16
44	B	2000-06-22	67	Armagh	94	C	1	2	3	2	5	4	4	10	11	10	2	10	5	2-3-2-5-4-4-10-11-10-2-10	82
45	B	2000-06-22	149	Newry	317	C	1	2	3	2	5	4	3	1	2	6	4	5	1	2-3-2-5-4-3-1-2-6-4-5	8
46	B	2000-06-27	62	Armagh	85	C	1	2	3	2	5	4	3	1	2	5	4	5	1	2-3-2-5-4-3-1-2-5-4-5	12
47	B	2000-06-29	95	Armagh	146	C	1	2	3	2	5	4	3	1	2	6	4	5	1	2-3-2-5-4-3-1-2-6-4-5	8
48	B	2000-07-06	36	Armagh	40	C	1	2	3	2	5	4	3	2	3	5	4	5	4	2-3-2-5-4-3-2-3-5-4-5	10
49	B	2000-07-19	198	Newry	419	C	1	2	3	2	5	4	5	6	7	9	2	9	5	2-3-2-5-4-5-6-7-9-2-9	86
50	B	2000-07-26	328	Derry	687	C	1	2	3	2	5	4	3	2	7	5	4	5	4	2-3-2-5-4-3-2-7-5-4-5	70
51	B	2000-07-26	330	Derry	689	C	1	2	3	2	5	4	3	2	7	5	5	5	4	2-3-2-5-4-3-2-7-5-5-5	56
52	B	2000-08-14	230	Newry	489	C	1	2	3	2	5	4	4	8	9	9	2	9	5	2-3-2-5-4-4-8-9-9-2-9	34
53	B	2000-08-15	320	Enniskillen	675	C	1	2	3	2	5	4	3	1	2	5	4	5	1	2-3-2-5-4-3-1-2-5-4-5	12
54	B	2000-08-17	42	Armagh	51	C	1	2	3	2	5	4	3	2	3	5	4	5	4	2-3-2-5-4-3-2-3-5-4-5	10
55	B	2000-08-17	60	Armagh	73	C	1	2	3	2	5	4	3	1	2	6	4	5	1	2-3-2-5-4-3-1-2-6-4-5	8
56	B	2000-08-17	110	Armagh	208	C	1	2	3	2	5	4	3	1	2	5	4	5	1	2-3-2-5-4-3-1-2-5-4-5	12
57	B	2000-08-17	136	Armagh	296	C	1	2	3	2	5	4	3	3	4	5	4	5	1	2-3-2-5-4-3-3-4-5-4-5	41
58	B	2000-08-23	51	Armagh	61	C	1	2	3	2	4	4	3	2	3	5	5	5	4	2-3-2-4-4-3-2-3-5-5-5	98
59	B	2000-08-31	48	Armagh	57	C	1	2	3	2	5	4	4	4	5	10	2	10	5	2-3-2-5-4-4-4-5-10-2-10	97
60	B	2000-08-31	77	Armagh	110	C	1	2	3	2	5	4	3	1	2	5	4	5	1	2-3-2-5-4-3-1-2-5-4-5	12
61	B	2000-09-01	117	Armagh	229	C	1	2	3	2	5	4	3	2	3	5	4	5	4	2-3-2-5-4-3-2-3-5-4-5	10
62	B	2000-09-01	127	Armagh	282	C	1	2	3	2	5	4	3	2	3	5	4	5	4	2-3-2-5-4-3-2-3-5-4-5	10
63	B	2000-09-07	240	Newtownards	507	C	1	2	3	2	5	4	3	3	4	5	4	6	1	2-3-2-5-4-3-3-4-5-4-6	23
64	B	2000-09-14	150	Newry	318	C	1	2	3	2	5	4	3	1	2	6	4	5	1	2-3-2-5-4-3-1-2-6-4-5	8
65	B	2000-09-14	180	Newry	373	C	1	2	3	2	5	4	4	6	2	9	2	9	5	2-3-2-5-4-4-6-2-9-2-9	99
66	B	2000-09-19	109	Armagh	207	C	1	2	3	2	5	4	3	2	3	5	5	5	4	2-3-2-5-4-3-2-3-5-5-5	113
67	B	2000-09-19	184	Newry	382	C	1	2	3	2	5	4	3	1	2	5	4	6	1	2-3-2-5-4-3-1-2-5-4-6	22
68	B	2000-09-19	325	Coleraine	682	C	1	2	3	2	5	4	4	1	2	5	4	7	2	2-3-2-5-4-4-1-2-5-4-7	27
69	B	2000-09-21	18	Dungannon	726	C	1	2	3	2	5	4	3	1	2	5	4	5	1	2-3-2-5-4-3-1-2-5-4-5	12
70	B	2000-10-10	148	Newry	316	C	1	2	3	2	5	4	3	1	2	7	4	5	1	2-3-2-5-4-3-1-2-7-4-5	83
71	B	2000-10-12	26	Larne	23	C	1	2	3	2	5	4	4	1	2	5	4	7	2	2-3-2-5-4-4-1-2-5-4-7	27
72	B	2000-10-16	271	Enniskillen	566	C	1	2	3	2	5	4	3	1	2	6	4	5	1	2-3-2-5-4-3-1-2-6-4-5	8
73	B	2000-10-27	178	Newry	369	C	1	2	3	2	5	4	4	8	9	8	2	10	5	2-3-2-5-4-4-8-9-8-2-10	107
74	B	2000-10-30	294	Enniskillen	617	C	1	2	4	2	5	4	3	1	2	5	4	6	1	2-4-2-5-4-3-1-2-5-4-6	112
75	B	2000-10-31	349	Dungannon	724	C	1	2	3	2	3	4	3	1	2	6	4	6	1	2-3-2-3-4-3-1-2-6-4-6	61
76	B	2000-11-01	193	Newry	411	C	1	2	3	2	5	4	4	8	9	9	2	9	5	2-3-2-5-4-4-8-9-9-2-9	34
77	B	2000-11-08	248	Enniskillen	518	C	1	2	3	2	5	4	3	1	2	5	4	5	1	2-3-2-5-4-3-1-2-5-4-5	12
78	B	2000-11-08	280	Enniskillen	596	C	1	2	3	2	5	4	3	1	2	5	4	6	1	2-3-2-5-4-3-1-2-5-4-6	22
79	B	2000-11-08	323	Enniskillen	680	C	1	2	3	2	5	4	3	1	2	6	4	5	1	2-3-2-5-4-3-1-2-6-4-5	8
80	B	2002-04-18	234	Newtownards	494	C	2	2	3	3	5	4	3	1	2	7	5	5	6	2-3-3-5-4-3-1-2-7-5-5	110
81	B	2003-11-04	236	Newtownards	496	C	2	2	3	3	5	4	3	1	2	6	6	5	6	2-3-3-5-4-3-1-2-6-6-5	37
82	B	2003-11-28	233	Newtownards	492	C	2	2	3	3	5	4	3	1	2	6	6	5	6	2-3-3-5-4-3-1-2-6-6-5	37
83	B	2003-12-03	235	Newtownards	495	C	2	2	3	3	5	4	3	1	2	7	6	5	6	2-3-3-5-4-3-1-2-7-6-5	66
84	B	2003-12-12	233	Newtownards	493		2	2	3	3	5	4	3	1	2	6	6	5	6	2-3-3-5-4-3-1-2-6-6-5	37
85	B	2004-01-05	163	Newry	341	C	1	2	3	2	5	4	4	8	9	9	10	6	5	2-3-2-5-4-4-8-9-9-10-6	20
86	B	2004-01-05	179	Newry	370		1	2	3	2	5	4	4	8	9	9	10	7	5	2-3-2-5-4-4-8-9-9-10-7	111
87	B	2004-01-05	179	Newry	371	C	1	2	3	2	5	4	4	8	9	9	10	6	5	2-3-2-5-4-4-8-9-9-10-6	20
88	B	2004-01-06	28	Larne	30		1	2	3	2	5	4	4	1	2	5	4	8	2	2-3-2-5-4-4-1-2-5-4-8	31
89	B	2004-01-06	66	Armagh	93	C	1	2	3	2	5	5	3	3	4	6	4	7	3	2-3-2-5-5-3-3-4-6-4-7	92
90	B	2004-01-08	132	Armagh	287	C	1	2	3	2	5	4	4	1	2	5	4	5	2	2-3-2-5-4-4-1-2-5-4-5	7
91	B	2004-01-08	216	Armagh	465	C	1	2	3	2	5	4	3	3	4	5	4	6	1	2-3-2-5-4-3-3-4-5-4-6	23
92	B	2004-01-08	223	Newry	478	C	1	2	3	2	5	4	3	2	3	5	4	6	4	2-3-2-5-4-3-2-3-5-4-6	16
93	B	2004-01-12	216	Armagh	466		1	2	3	2	5	4	3	3	4	5	4	6	1	2-3-2-5-4-3-3-4-5-4-6	23
94	B	2004-01-13	28	Larne	31	C	1	2	3	2	5	4	4	1	2	5	4	8	2	2-3-2-5-4-4-1-2-5-4-8	31
95	B	2004-01-15	28	Larne	31		1	2	3	2	5	4	4	1	2	5	4	8	2	2-3-2-5-4-4-1-2-5-4-8	31
96	B	2004-01-16	66	Armagh	93		1	2	3	2	5	5	3	3	4	6	4	5	3	2-3-2-5-5-3-3-4-6-4-5	28
97	B	2004-01-26	24	Larne	18	C	1	2	3	2	5	4	4	1	2	5	4	5	2	2-3-2-5-4-4-1-2-5-4-5	7
98	B	2004-01-30	246	Enniskillen	515	C	1	2	3	2	5	4	3	1	2	6	4	5	1	2-3-2-5-4-3-1-2-6-4-5	8
99	B	2004-01-30	251	Enniskillen	521	C	1	2	3	2	5	4	3	1	2	5	5	7	1	2-3-2-5-4-3-1-2-5-5-7	9
100	B	2004-01-30	257	Enniskillen	530	C	1	2	3	2	4	4	3	3	4	7	4	6	1	2-3-2-4-4-3-3-4-7-4-6	55
101	B	2004-02-02	91	Armagh	139	C	1	2	3	2	5	4	3	2	3	5	4	6	4	2-3-2-5-4-3-2-3-5-4-6	16
102	B	2004-02-03	232	Armagh	491	C	1	2	3	2	5	4	3	2	3	5	4	5	4	2-3-2-5-4-3-2-3-5-4-5	10
103	B	2004-02-04	288	Enniskillen	609	C	1	2	3	2	5	4	2	1	2	5	5	7	1	2-3-2-5-4-2-1-2-5-5-7	32
104	B	2004-02-05	24	Larne	18		1	2	3	2	5	4	2	1	2	5	5	7	1	2-3-2-5-4-2-1-2-5-5-7	32
105	B	2004-02-05	245	Enniskillen	513	C	1	2	3	2	5	4	4	1	2	5	4	5	2	2-3-2-5-4-4-1-2-5-4-5	7
106	B	2004-02-09	350	Dungannon	725	C	1	2	3	2	4	4	3	1	2	5	5	7	1	2-3-2-4-4-3-1-2-5-5-7	69
107	B	2004-02-11	245	Enniskillen	514		1	2	3	2	5	4	3	1	2	6	4	5	1	2-3-2-5-4-3-1-2-6-4-5	8
108	B	2004-02-11	250	Enniskillen	520	C	1	2	3	2	5	4	3	1	2	5	5	7	1	2-3-2-5-4-3-1-2-5-5-7	9
109	B	2004-02-11	254	Enniskillen	527	C	1	2	3	2	5	4	3	1	2	5	6	6	1	2-3-2-5-4-3-1-2-5-6-6	2
110	B	2004-02-12	249	Enniskillen	519	C	1	2	3	2	5	4	3	1	2	5	6	6	1	2-3-2-5-4-3-1-2-5-6-6	2
111	B	2004-02-13	223	Newry	479		1	2	3	2	5	4	3	2	3	5	4	6	4	2-3-2-5-4-3-2-3-5-4-6	16
112	B	2004-02-16	216	Armagh	467		1	2	3	2	5	4	3	3	4	5	4	6	1	2-3-2-5-4-3-3-4-5-4-6	23
113	B	2004-02-18	216	Armagh	466		1	2	3	2	5	4	3	3	4	5	4	6	1	2-3-2-5-4-3-3-4-5-4-6	23
114	B	2004-02-19	152	Newry	321	C	1	2	3	2	5	4	4	8	9	9	10	6	5	2-3-2-5-4-4-8-9-9-10-6	20
115	B	2004-02-27	20	Larne	9		1	2	3	2	5	4	4	1	2	5	4	5	2	2-3-2-5-4-4-1-2-5-4-5	7
116	B	2004-03-04	241	Newry	508	C	1	2	3	2	5	4	3	1	2	6	4	5	1	2-3-2-5-4-3-1-2-6-4-5	8
117	B	2004-03-11	91	Armagh	140		1	2	3	2	5	4	3	2	3	5	4	6	4	2-3-2-5-4-3-2-3-5-4-6	16
118	B	2004-03-11	309	Enniskillen	650	C	1	2	3	2	5	4	3	1	2	5	6	5	1	2-3-2-5-4-3-1-2-5-6-5	45
119	B	2004-03-12	354	Omagh	732	C	1	2	3	2	5	4	3	1	2	5	5	7	1	2-3-2-5-4-3-1-2-5-5-7	9
120	B	2004-03-15	91	Armagh	141		1	2	3	2	5	4	3	2	3	5	4	6	4	2-3-2-5-4-3-2-3-5-4-6	16
121	B	2004-03-15	91	Armagh	142		1	2	3	2	5	4	3	2	3	5	4	6	4	2-3-2-5-4-3-2-3-5-4-6	16
122	B	2004-03-22	20	Larne	10	C	1	2	3	2	5	4	4	1	2	5	4	5	2	2-3-2-5-4-4-1-2-5-4-5	7
123	B	2004-03-22	21	Larne	15	C	1	2	3	2	5	4	4	6	7	11	10	9	5	2-3-2-5-4-4-6-7-11-10-9	101
124	B	2004-03-22	152	Newry	322		1	2	3	2	5	4	4	8	9	9	10	6	5	2-3-2-5-4-4-8-9-9-10-6	20
125	B	2004-03-22	176	Newry	367	C	1	2	3	2	5	4	4	1	2	6	4	5	2	2-3-2-5-4-4-1-2-6-4-5	6
126	B	2004-03-22	225	Newry	481	C	1	2	3	2	5	4	3	2	3	5	4	3	4	2-3-2-5-4-3-2-3-5-4-3	93
127	B	2004-03-22	226	Newry	482	C	1	2	3	2	5	4	3	3	4	5	4	3	1	2-3-2-5-4-3-3-4-5-4-3	19
128	B	2004-03-22	226	Newry	483		1	2	3	2	5	4	3	3	4	5	4	4	1	2-3-2-5-4-3-3-4-5-4-4	50
129	B	2004-03-22	346	Dungannon	710	C	1	2	3	2	4	4	3	3	4	6	4	6	1	2-3-2-4-4-3-3-4-6-4-6	73
130	B	2004-03-22	354	Omagh	732		1	2	3	2	5	4	3	1	2	5	5	7	1	2-3-2-5-4-3-1-2-5-5-7	9
131	B	2004-03-22	357	Omagh	735	C	1	2	3	2	5	4	3	1	2	5	5	7	1	2-3-2-5-4-3-1-2-5-5-7	9
132	B	2004-03-23	157	Newry	332	C	1	2	3	2	5	4	4	1	2	6	4	5	2	2-3-2-5-4-4-1-2-6-4-5	6
133	B	2004-03-23	226	Newry	484		1	2	3	2	5	4	3	3	4	5	4	3	1	2-3-2-5-4-3-3-4-5-4-3	19
134	B	2004-03-24	138	Armagh	298	C	1	2	3	2	5	4	3	2	3	5	4	5	4	2-3-2-5-4-3-2-3-5-4-5	10
135	B	2004-03-24	245	Enniskillen	516		1	2	3	2	5	4	3	1	2	6	4	5	1	2-3-2-5-4-3-1-2-6-4-5	8
136	B	2004-03-30	20	Larne	11		1	2	3	2	5	3	4	1	2	5	4	5		2-3-2-5-3-4-1-2-5-4-5	108
137	B	2004-03-30	336	Omagh	696	C	1	2	3	2	5	4	3	1	2	5	5	7	1	2-3-2-5-4-3-1-2-5-5-7	9
138	B	2004-04-01	20	Larne	12		1	2	3	2	5	4	4	1	2	6	4	5	2	2-3-2-5-4-4-1-2-6-4-5	6
139	B	2004-04-01	94	Armagh	145	C	1	2	3	2	5	5	3	4	5	6	4	5	3	2-3-2-5-5-3-4-5-6-4-5	5
140	B	2004-04-01	123	Armagh	239	C	1	2	3	2	5	5	3	4	5	7	4	5	3	2-3-2-5-5-3-4-5-7-4-5	11
141	B	2004-04-01	237	Newtownards	497	C	1	2	3	2	5	4	4	1	2	5	4	5	2	2-3-2-5-4-4-1-2-5-4-5	7
142	B	2004-04-01	290	Enniskillen	612	C	1	2	3	2	5	4	3	1	2	5	6	6	1	2-3-2-5-4-3-1-2-5-6-6	2
143	B	2004-04-06	355	Omagh	733	C	1	2	3	2	5	4	3	3	4	6	4	5	1	2-3-2-5-4-3-3-4-6-4-5	47
144	B	2004-04-08	138	Armagh	299		1	2	3	2	5	4	3	2	3	5	4	5	4	2-3-2-5-4-3-2-3-5-4-5	10
145	B	2004-04-08	224	Newry	480	C	1	2	3	2	5	4	3	2	3	5	4	5	4	2-3-2-5-4-3-2-3-5-4-5	10
146	B	2004-04-08	319	Enniskillen	668	C	1	2	3	2	5	4	3	1	2	6	4	5	1	2-3-2-5-4-3-1-2-6-4-5	8
147	B	2004-04-15	319	Enniskillen	669		1	2	3	2	5	4	3	1	2	6	4	5	1	2-3-2-5-4-3-1-2-6-4-5	8
148	B	2004-04-16	55	Armagh	66	C	1	2	3	2	5	4	3	3	4	5	4	5	1	2-3-2-5-4-3-3-4-5-4-5	41
149	B	2004-04-22	259	Enniskillen	532	C	1	2	3	2	5	4	3	1	2	5	6	6	1	2-3-2-5-4-3-1-2-5-6-6	2
150	B	2004-04-26	210	Newry	453	C	1	2	3	2	5	4	4	7	8	11	10	9	5	2-3-2-5-4-4-7-8-11-10-9	103
151	B	2004-04-26	318	Enniskillen	665	C	1	2	3	2	5	4	3	1	2	6	5	7	1	2-3-2-5-4-3-1-2-6-5-7	65
152	B	2004-04-26	318	Enniskillen	666		1	2	3	2	5	4	3	1	2	5	5	7	1	2-3-2-5-4-3-1-2-5-5-7	9
153	B	2004-04-26	319	Enniskillen	670		1	2	3	2	5	4	3	1	2	6	4	5	1	2-3-2-5-4-3-1-2-6-4-5	8
154	B	2004-04-26	319	Enniskillen	671		1	2	3	2	5	4	3	1	2	6	4	5	1	2-3-2-5-4-3-1-2-6-4-5	8
155	B	2004-04-26	319	Enniskillen	672		1	2	3	2	5	4	3	1	1	6	4	5	1	2-3-2-5-4-3-1-1-6-4-5	72
156	B	2004-04-26	319	Enniskillen	673		1	2	3	2	5	4	3	1	2	6	4	5	1	2-3-2-5-4-3-1-2-6-4-5	8
157	B	2004-05-05	344	Dungannon	708	C	1	2	3	2	5	4	3	1	1	5	6	7	1	2-3-2-5-4-3-1-1-5-6-7	109
158	B	2004-05-05	361	Omagh	742		1	2	3	2	5	4	3	1	2	5	5	5	1	2-3-2-5-4-3-1-2-5-5-5	91
159	B	2004-05-05	361	Omagh	743	C	1	2	3	2	5	4	3	1	2	5	5	7	1	2-3-2-5-4-3-1-2-5-5-7	9
160	B	2004-05-07	106	Armagh	194	C	1	2	3	2	5	4	4	10	11	9	2	13	5	2-3-2-5-4-4-10-11-9-2-13	26
161	B	2004-05-07	106	Armagh	195		1	2	3	2	5	4	4	10	11	9	2	7	5	2-3-2-5-4-4-10-11-9-2-7	63
162	B	2004-05-07	106	Armagh	196		1	2	3	2	5	4	4	10	11	9	2	13	5	2-3-2-5-4-4-10-11-9-2-13	26
163	B	2004-05-07	106	Armagh	197		1	2	3	2	4	4	4	10	11	9	2	13		2-3-2-4-4-4-10-11-9-2-13	38
164	B	2004-05-07	106	Armagh	198		1	2	3	2	5	4	4	10	11	9	2	13	5	2-3-2-5-4-4-10-11-9-2-13	26
165	B	2004-05-07	290	Enniskillen	613		1	2	3	2	5	4	3	1	2	5	6	6	1	2-3-2-5-4-3-1-2-5-6-6	2
166	B	2004-05-10	286	Enniskillen	604	C	1	2	3	2	5	4	3	1	2	6	6	7	1	2-3-2-5-4-3-1-2-6-6-7	15
167	B	2004-05-10	286	Enniskillen	605		1	2	3	2	5	4	3	1	2	6	6	7	1	2-3-2-5-4-3-1-2-6-6-7	15
168	B	2004-05-10	317	Enniskillen	662	C	1	2	3	2	5	4	3	1	2	6	6	7	1	2-3-2-5-4-3-1-2-6-6-7	15
169	B	2004-05-10	317	Enniskillen	663		1	2	3	2	5	4	3	1	2	6	6	7	1	2-3-2-5-4-3-1-2-6-6-7	15
170	B	2004-05-13	228	Newry	486	C	1	2	3	2	5	4	3	2	3	5	4	6	4	2-3-2-5-4-3-2-3-5-4-6	16
171	B	2004-05-13	237	Newtownards	498		1	2	3	2	5	4	4	1	2	5	4	5	2	2-3-2-5-4-4-1-2-5-4-5	7
172	B	2004-05-13	237	Newtownards	499		1	2	3	2	5	4	4	1	2	5	4	5	2	2-3-2-5-4-4-1-2-5-4-5	7
173	B	2004-05-13	289	Enniskillen	610	C	1	2	3	2	5	4	2	1	2	5	5	7	1	2-3-2-5-4-2-1-2-5-5-7	32
174	B	2004-05-14	19	Larne	1		1	2	3	2	5	4	4	1	2	5	4	5	2	2-3-2-5-4-4-1-2-5-4-5	7
175	B	2004-05-14	19	Larne	2		1	2	3	2	5	5	4	1	2	5	4	5		2-3-2-5-5-4-1-2-5-4-5	102
176	B	2004-05-14	19	Larne	3		1	2	3	2	5	4	4	1	2	5	4	6	2	2-3-2-5-4-4-1-2-5-4-6	18
177	B	2004-05-14	19	Larne	4		1	2	3	2	5	4	4	1	2	5	4	5	2	2-3-2-5-4-4-1-2-5-4-5	7
178	B	2004-05-14	286	Enniskillen	606		1	2	3	2	5	4	3	1	2	6	7	7	1	2-3-2-5-4-3-1-2-6-7-7	77
179	B	2004-05-14	317	Enniskillen	664		1	2	3	2	5	4	3	1	2	6	6	7	1	2-3-2-5-4-3-1-2-6-6-7	15
180	B	2004-05-17	289	Enniskillen	611		1	2	3	2	5	4	2	1	2	5	5	8	1	2-3-2-5-4-2-1-2-5-5-8	105
181	B	2004-05-18	106	Armagh	199		1	2	3	2	5	4	4	10	11	9	2	13	5	2-3-2-5-4-4-10-11-9-2-13	26
182	B	2004-05-18	353	Omagh	731	C	1	2	3	2	5	4	3	1	2	5	5	8	1	2-3-2-5-4-3-1-2-5-5-8	74
183	B	2004-05-19	361	Omagh	742		1	2	3	2	5	4	3	1	2	5	5	7	1	2-3-2-5-4-3-1-2-5-5-7	9
184	B	2004-05-19	361	Omagh	744		1	2	3	2	5	4	3	1	2	5	5	7	1	2-3-2-5-4-3-1-2-5-5-7	9
185	B	2004-05-20	106	Armagh	200		1	2	3	2	5	4	4	9	10	9	2	13	5	2-3-2-5-4-4-9-10-9-2-13	84
186	B	2004-05-20	106	Armagh	201		1	2	3	2	5	4	4	10	11	9	2	13	5	2-3-2-5-4-4-10-11-9-2-13	26
187	B	2004-05-20	106	Armagh	202		1	2	3	2	4	4	4	10	11	9	2	13		2-3-2-4-4-4-10-11-9-2-13	38
188	B	2004-05-20	125	Armagh	280	C	1	2	3	2	5	4	4	10	11	9	10	12	5	2-3-2-5-4-4-10-11-9-10-12	59
189	B	2004-05-20	237	Newtownards	500		1	2	3	2	5	4	4	1	2	5	4	5	2	2-3-2-5-4-4-1-2-5-4-5	7
190	B	2004-05-20	237	Newtownards	501		1	2	3	2	5	4	4	1	2	5	4	5	2	2-3-2-5-4-4-1-2-5-4-5	7
191	B	2004-05-20	237	Newtownards	502		1	2	3	2	5	4	4	1	2	5	4	5	2	2-3-2-5-4-4-1-2-5-4-5	7
192	B	2004-05-20	237	Newtownards	503		1	2	3	2	5	4	4	1	2	5	4	5	2	2-3-2-5-4-4-1-2-5-4-5	7
193	B	2004-05-20	237	Newtownards	504		1	2	3	2	5	4	4	1	2	5	4	5	2	2-3-2-5-4-4-1-2-5-4-5	7
194	B	2004-05-27	23	Larne	17	C	1	2	3	2	5	4	4	1	2	5	4	7	2	2-3-2-5-4-4-1-2-5-4-7	27
195	B	2004-06-02	161	Newry	339	C	1	2	3	2	5	4	3	1	2	6	6	7	1	2-3-2-5-4-3-1-2-6-6-7	15
196	B	2004-06-02	253	Enniskillen	524		1	2	3	2	5	4	3	1	2	6	6	7	1	2-3-2-5-4-3-1-2-6-6-7	15
197	B	2004-06-02	253	Enniskillen	525	C	1	2	3	2	5	4	3	1	2	7	6	7	1	2-3-2-5-4-3-1-2-7-6-7	87
198	B	2004-06-02	253	Enniskillen	526		1	2	3	2	5	4	3	1	2	5	6	7	1	2-3-2-5-4-3-1-2-5-6-7	4
199	B	2004-06-11	259	Enniskillen	533		1	2	3	2	5	4	3	1	2	5	6	6	1	2-3-2-5-4-3-1-2-5-6-6	2
200	B	2004-06-11	259	Enniskillen	534		1	2	3	2	5	4	3	1	2	5	6	6	1	2-3-2-5-4-3-1-2-5-6-6	2
201	B	2004-06-11	259	Enniskillen	535		1	2	3	2	5	4	3	1	2	5	6	6	1	2-3-2-5-4-3-1-2-5-6-6	2
202	B	2004-06-16	228	Newry	487		1	2	3	2	5	4	3	2	3	5	4	6	4	2-3-2-5-4-3-2-3-5-4-6	16
203	B	2004-06-22	198	Newry	420	C	1	2	3	2	5	4	4	8	9	9	10	6	5	2-3-2-5-4-4-8-9-9-10-6	20
204	B	2004-06-22	322	Enniskillen	678		1	2	3	2	5	4	3	1	2	6	6	7	1	2-3-2-5-4-3-1-2-6-6-7	15
205	B	2004-06-22	322	Enniskillen	679	C	1	2	3	2	5	4	3	1	2	6	6	7	1	2-3-2-5-4-3-1-2-6-6-7	15
206	B	2004-06-28	351	Omagh	728	C	1	2	3	2	5	4	3	1	2	5	5	7	1	2-3-2-5-4-3-1-2-5-5-7	9
207	B	2004-06-28	351	Omagh	729		1	2	3	2	5	4	3	1	2	5	5	7	1	2-3-2-5-4-3-1-2-5-5-7	9
208	B	2004-06-29	128	Armagh	283	C	1	2	3	2	5	4	3	1	2	5	6	6	1	2-3-2-5-4-3-1-2-5-6-6	2
209	B	2004-07-05	65	Armagh	92	C	1	2	3	2	5	4	4	10	11	9	10	11	5	2-3-2-5-4-4-10-11-9-10-11	57
210	B	2004-07-08	19	Larne	5		1	2	3	2	5	4	4	1	2	5	4	6	2	2-3-2-5-4-4-1-2-5-4-6	18
211	B	2004-07-08	137	Armagh	297	C	1	2	3	2	5	4	3	2	3	6	4	5	4	2-3-2-5-4-3-2-3-6-4-5	68
212	B	2004-07-08	221	Newry	475	C	1	2	3	2	5	4	3	3	4	5	4	3	1	2-3-2-5-4-3-3-4-5-4-3	19
213	B	2004-07-09	19	Larne	6		1	2	3	2	5	4	4	1	2	5	4	6	2	2-3-2-5-4-4-1-2-5-4-6	18
214	B	2004-07-09	19	Larne	7		1	2	3	2	5	4	4	1	2	5	4	6	2	2-3-2-5-4-4-1-2-5-4-6	18
215	B	2004-07-09	19	Larne	8	C	1	2	3	2	5	4	4	1	2	5	4	6	2	2-3-2-5-4-4-1-2-5-4-6	18
216	B	2004-07-22	264	Enniskillen	543		1	2	3	2	5	4	3	1	2	5	6	7	1	2-3-2-5-4-3-1-2-5-6-7	4
217	B	2004-07-22	264	Enniskillen	544		1	2	3	2	5	4	3	1	2	5	6	6	1	2-3-2-5-4-3-1-2-5-6-6	2
218	B	2004-07-22	264	Enniskillen	545	C	1	2	3	2	5	4	3	1	2	5	6	6	1	2-3-2-5-4-3-1-2-5-6-6	2
219	B	2004-07-22	268	Enniskillen	552	C	1	2	3	2	5	4	3	1	2	5	6	6	1	2-3-2-5-4-3-1-2-5-6-6	2
220	B	2004-07-22	268	Enniskillen	553		1	2	3	2	5	4	3	1	2	5	6	7	1	2-3-2-5-4-3-1-2-5-6-7	4
221	B	2004-07-22	268	Enniskillen	554		1	2	3	2	5	4	3	1	2	5	6	6	1	2-3-2-5-4-3-1-2-5-6-6	2
222	B	2004-07-22	269	Enniskillen	557		1	2	3	2	5	4	3	1	2	5	6	7	1	2-3-2-5-4-3-1-2-5-6-7	4
223	B	2004-07-22	269	Enniskillen	558		1	2	3	2	5	4	3	1	2	5	6	7	1	2-3-2-5-4-3-1-2-5-6-7	4
224	B	2004-07-22	269	Enniskillen	559	C	1	2	3	2	5	4	3	1	2	5	6	6	1	2-3-2-5-4-3-1-2-5-6-6	2
225	B	2004-07-22	269	Enniskillen	560		1	2	3	2	5	4	3	1	2	5	6	6	1	2-3-2-5-4-3-1-2-5-6-6	2
226	B	2004-07-22	269	Enniskillen	561		1	2	3	2	5	4	3	1	2	5	6	7	1	2-3-2-5-4-3-1-2-5-6-7	4
227	B	2004-07-22	287	Enniskillen	607	C	1	2	3	2	5	4	3	1	2	5	7	6	1	2-3-2-5-4-3-1-2-5-7-6	29
228	B	2004-07-22	287	Enniskillen	608		1	2	3	2	5	4	3	1	2	5	7	6	1	2-3-2-5-4-3-1-2-5-7-6	29
229	B	2004-07-22	359	Omagh	739	C	1	2	3	2	5	4	3	1	2	5	6	6	1	2-3-2-5-4-3-1-2-5-6-6	2
230	B	2004-07-29	305	Enniskillen	635	C	1	2	3	2	5	4	3	1	2	5	6	6	1	2-3-2-5-4-3-1-2-5-6-6	2
231	B	2004-08-03	221	Newry	476		1	2	3	2	5	4	3	3	4	5	4	3	1	2-3-2-5-4-3-3-4-5-4-3	19
232	B	2004-08-03	268	Enniskillen	555		1	2	3	2	4	4	3	1	2	5	6	7	1	2-3-2-4-4-3-1-2-5-6-7	96
233	B	2004-08-03	269	Enniskillen	562		1	2	3	2	5	4	3	1	2	5	6	7	1	2-3-2-5-4-3-1-2-5-6-7	4
234	B	2004-08-03	357	Omagh	736		1	2	3	2	5	4	3	1	2	5	5	7	1	2-3-2-5-4-3-1-2-5-5-7	9
235	B	2004-08-06	356	Omagh	734	C	1	2	3	2	5	4	3	1	2	5	5	7	1	2-3-2-5-4-3-1-2-5-5-7	9
236	B	2004-08-10	282	Enniskillen	598	C	1	2	3	2	5	4	3	1	2	6	6	6	1	2-3-2-5-4-3-1-2-6-6-6	71
237	B	2004-08-18	305	Enniskillen	636		1	2	3	2	5	4	3	1	2	5	6	6	1	2-3-2-5-4-3-1-2-5-6-6	2
238	B	2004-08-18	305	Enniskillen	637		1	2	3	2	5	4	3	1	2	5	6	6	1	2-3-2-5-4-3-1-2-5-6-6	2
239	B	2004-08-18	324	Enniskillen	681	C	1	2	3	2	5	4	3	1	2	5	6	6	1	2-3-2-5-4-3-1-2-5-6-6	2
240	B	2004-08-18	334	Omagh	694	C	1	2	3	2	5	4	3	1	2	5	5	7	1	2-3-2-5-4-3-1-2-5-5-7	9
241	B	2004-08-26	260	Enniskillen	536	C	1	2	3	2	5	4	3	1	2	5	5	6	1	2-3-2-5-4-3-1-2-5-5-6	51
242	B	2004-09-14	360	Omagh	741	C	1	2	3	2	5	4	3	1	2	5	6	6	1	2-3-2-5-4-3-1-2-5-6-6	2
243	B	2004-09-15	239	Newtownards	506	C	1	2	3	2	5	4	4	1	2	5	4	5	2	2-3-2-5-4-4-1-2-5-4-5	7
244	B	2004-09-16	285	Enniskillen	603	C	1	2	3	2	5	4	3	1	2	5	6	7	1	2-3-2-5-4-3-1-2-5-6-7	4
245	B	2004-09-17	200	Newry	429	C	1	2	3	2	5	4	3	1	2	5	4	7	1	2-3-2-5-4-3-1-2-5-4-7	79
246	B	2004-09-30	231	Armagh	490	C	1	2	3	2	5	4	4	1	2	5	4	7	2	2-3-2-5-4-4-1-2-5-4-7	27
247	B	2004-10-06	252	Enniskillen	523	C	1	2	3	2	5	4	3	1	2	5	5	7	1	2-3-2-5-4-3-1-2-5-5-7	9
248	B	2004-10-06	258	Enniskillen	531	C	1	2	3	2	5	4	3	1	2	5	6	6	1	2-3-2-5-4-3-1-2-5-6-6	2
249	B	2004-10-06	262	Enniskillen	538	C	1	2	3	2	5	4	3	1	2	5	6	6	1	2-3-2-5-4-3-1-2-5-6-6	2
250	B	2004-10-06	262	Enniskillen	539		1	2	3	2	5	4	3	1	2	5	6	6	1	2-3-2-5-4-3-1-2-5-6-6	2
251	B	2004-10-06	301	Enniskillen	631	C	1	2	3	2	5	4	3	1	2	6	4	5	1	2-3-2-5-4-3-1-2-6-4-5	8
252	B	2004-10-14	316	Enniskillen	660	C	1	2	3	2	5	4	3	1	2	5	6	6	1	2-3-2-5-4-3-1-2-5-6-6	2
253	B	2004-10-14	316	Enniskillen	661		1	2	3	2	7	4	3	1	2	5	6	6		2-3-2-7-4-3-1-2-5-6-6	58
254	B	2004-10-15	338	Dungannon	698	C	1	2	3	2	5	4	3	1	2	5	6	7	1	2-3-2-5-4-3-1-2-5-6-7	4
255	B	2004-11-04	238	Newtownards	505	C	1	2	3	2	5	4	3	3	4	5	4	3	1	2-3-2-5-4-3-3-4-5-4-3	19
256	B	2004-11-04	302	Enniskillen	632	C	1	2	3	2	5	4	3	1	2	5	6	6	1	2-3-2-5-4-3-1-2-5-6-6	2
257	B	2005-05-16	146	Newry	312	C	1	2	3	2	5	4	4	1	2	6	5	5	2	2-3-2-5-4-4-1-2-6-5-5	3
258	B	2005-05-16	146	Newry	313		1	2	3	2	5	4	4	1	2	6	5	5	2	2-3-2-5-4-4-1-2-6-5-5	3
259	B	2005-05-16	146	Newry	314		1	2	3	2	5	4	4	1	2	6	5	5	2	2-3-2-5-4-4-1-2-6-5-5	3
260	B	2005-05-17	212	Newry	456	C	1	2	3	2	5	4	4	1	2	6	5	5	2	2-3-2-5-4-4-1-2-6-5-5	3
261	B	2005-06-06	307	Enniskillen	639	C	1	2	3	2	5	4	3	1	2	5	6	7	1	2-3-2-5-4-3-1-2-5-6-7	4
262	B	2005-06-17	27	Larne	26	C	1	2	3	2	5	4	4	1	2	5	4	5	2	2-3-2-5-4-4-1-2-5-4-5	7
263	B	2005-06-17	27	Larne	27		1	2	3	2	5	4	4	1	2	5	4	5	2	2-3-2-5-4-4-1-2-5-4-5	7
264	B	2005-06-17	27	Larne	28		1	2	3	2	5	4	4	1	2	5	4	5	2	2-3-2-5-4-4-1-2-5-4-5	7
265	B	2005-06-23	307	Enniskillen	640		1	2	3	2	5	4	3	1	2	5	6	7	1	2-3-2-5-4-3-1-2-5-6-7	4
266	B	2005-06-23	307	Enniskillen	641		1	2	3	2	5	4	3	1	2	5	6	7	1	2-3-2-5-4-3-1-2-5-6-7	4
267	B	2005-06-23	307	Enniskillen	642		1	2	3	2	5	4	3	1	2	5	6	7	1	2-3-2-5-4-3-1-2-5-6-7	4
268	B	2005-06-30	151	Newry	319		1	2	3	2	5	4	4	1	2	6	4	5	2	2-3-2-5-4-4-1-2-6-4-5	6
269	B	2005-06-30	151	Newry	320	C	1	2	3	2	5	4	4	1	2	6	4	5	2	2-3-2-5-4-4-1-2-6-4-5	6
270	B	2005-07-06	263	Enniskillen	540	C	1	2	3	2	5	4	3	1	2	5	6	6	1	2-3-2-5-4-3-1-2-5-6-6	2
271	B	2005-07-06	263	Enniskillen	541		1	2	3	2	5	4	3	1	2	5	6	6	1	2-3-2-5-4-3-1-2-5-6-6	2
272	B	2005-07-06	263	Enniskillen	542		1	2	3	2	5	4	3	1	2	5	6	6	1	2-3-2-5-4-3-1-2-5-6-6	2
273	B	2005-07-22	318	Enniskillen	667	C	1	2	3	2	5	4	3	1	2	4	4	5	1	2-3-2-5-4-3-1-2-4-4-5	76
274	B	2005-07-26	32	Coleraine	36	C	1	2	3	2	5	4	3	1	2	5	6	6	1	2-3-2-5-4-3-1-2-5-6-6	2
275	B	2005-07-28	183	Newry	379	C	1	2	3	2	5	4	4	1	2	6	5	6	2	2-3-2-5-4-4-1-2-6-5-6	53
276	B	2005-07-28	183	Newry	380		1	2	3	2	5	4	4	1	2	6	5	5	2	2-3-2-5-4-4-1-2-6-5-5	3
277	B	2005-07-28	183	Newry	381		1	2	3	2	5	4	4	1	2	6	5	5	2	2-3-2-5-4-4-1-2-6-5-5	3
278	B	2005-08-08	306	Enniskillen	638	C	1	2	3	2	5	4	3	1	2	5	5	6	1	2-3-2-5-4-3-1-2-5-5-6	51
279	B	2005-08-24	307	Enniskillen	643		1	2	3	2	5	4	3	1	2	5	6	7	1	2-3-2-5-4-3-1-2-5-6-7	4
280	B	2005-08-24	307	Enniskillen	644		1	2	3	2	5	4	3	1	2	5	7	6	1	2-3-2-5-4-3-1-2-5-7-6	29
281	B	2005-08-24	307	Enniskillen	645		1	2	3	2	5	4	3	1	2	5	6	7	1	2-3-2-5-4-3-1-2-5-6-7	4
282	B	2005-09-15	266	Enniskillen	548	C	1	2	3	2	5	4	3	1	2	5	6	7	1	2-3-2-5-4-3-1-2-5-6-7	4
283	B	2005-09-15	272	Enniskillen	568	C	1	2	3	2	5	4	3	1	2	5	6	6	1	2-3-2-5-4-3-1-2-5-6-6	2
284	B	2005-09-30	264	Enniskillen	546	C	1	2	3	2	5	4	3	1	2	5	6	6	1	2-3-2-5-4-3-1-2-5-6-6	2
285	B	2005-09-30	299	Enniskillen	624	C	1	2	3	2	5	4	3	1	2	5	6	7	1	2-3-2-5-4-3-1-2-5-6-7	4
286	B	2005-10-20	242	Newry	509	C	1	2	3	2	5	4	4	1	2	6	4	5	2	2-3-2-5-4-4-1-2-6-4-5	6
287	B	2005-10-31	242	Newry	509		1	2	3	2	5	4	4	1	2	6	4	5	2	2-3-2-5-4-4-1-2-6-4-5	6
288	B	2005-11-10	307	Enniskillen	646		1	2	3	2	5	4	3	1	2	5	6	7	1	2-3-2-5-4-3-1-2-5-6-7	4
289	B	2005-11-11	307	Enniskillen	647		1	2	3	2	5	4	3	1	2	5	6	7	1	2-3-2-5-4-3-1-2-5-6-7	4
290	B	2005-11-11	307	Enniskillen	648		1	2	3	2	5	4	3	1	2	5	6	7	1	2-3-2-5-4-3-1-2-5-6-7	4
291	B	2005-11-24	251	Enniskillen	522	C	1	2	3	2	5	4	4	1	2	5	4	5	2	2-3-2-5-4-4-1-2-5-4-5	7
292	B	2005-12-05	267	Enniskillen	549	C	1	2	3	2	5	4	3	1	2	5	6	6	1	2-3-2-5-4-3-1-2-5-6-6	2
293	B	2005-12-05	267	Enniskillen	550		1	2	3	2	5	4	3	1	2	5	6	6	1	2-3-2-5-4-3-1-2-5-6-6	2
294	B	2005-12-05	267	Enniskillen	551		1	2	3	2	5	4	3	1	2	5	6	6	1	2-3-2-5-4-3-1-2-5-6-6	2
295	B	2005-12-05	270	Enniskillen	563		1	2	3	2	5	4	3	1	2	5	6	5	1	2-3-2-5-4-3-1-2-5-6-5	45
296	B	2005-12-05	270	Enniskillen	564		1	2	3	2	5	4	3	1	2	5	6	6	1	2-3-2-5-4-3-1-2-5-6-6	2
297	B	2005-12-12	270	Enniskillen	565	C	1	2	3	2	5	4	3	1	2	5	6	6	1	2-3-2-5-4-3-1-2-5-6-6	2
298	B	2006-01-19	83	Armagh	125	C	1	2	3	2	5	5	3	5	6	6	4	5	3	2-3-2-5-5-3-5-6-6-4-5	13
299	B	2006-01-20	82	Armagh	123	C	1	2	3	2	5	5	3	5	6	6	4	5	3	2-3-2-5-5-3-5-6-6-4-5	13
300	B	2006-01-20	82	Armagh	124		1	2	3	2	5	5	3	4	5	6	4	5	3	2-3-2-5-5-3-4-5-6-4-5	5
301	B	2006-01-23	112	Armagh	213	C	1	2	3	2	5	5	3	4	5	6	4	5	3	2-3-2-5-5-3-4-5-6-4-5	5
302	B	2006-01-23	112	Armagh	214		1	2	3	2	5	5	3	4	5	6	4	5	3	2-3-2-5-5-3-4-5-6-4-5	5
303	B	2006-01-23	112	Armagh	215		1	2	3	2	5	5	3	4	5	6	4	5	3	2-3-2-5-5-3-4-5-6-4-5	5
304	B	2006-01-23	112	Armagh	216		1	2	3	2	5	5	3	3	4	6	4	5	3	2-3-2-5-5-3-3-4-6-4-5	28
305	B	2006-01-27	52	Armagh	62	C	1	2	3	2	5	5	3	4	5	4	4	5	3	2-3-2-5-5-3-4-5-4-4-5	94
306	B	2006-01-27	52	Armagh	63		1	2	3	2	5	5	3	4	5	6	4	5	3	2-3-2-5-5-3-4-5-6-4-5	5
307	B	2006-02-10	81	Armagh	121	C	1	2	3	2	5	5	3	4	5	7	4	5	3	2-3-2-5-5-3-4-5-7-4-5	11
308	B	2006-02-15	40	Armagh	47	C	1	2	3	2	5	5	3	3	4	7	4	5	3	2-3-2-5-5-3-3-4-7-4-5	39
309	B	2006-02-15	40	Armagh	48		1	2	3	2	5	5	3	4	5	6	4	5	3	2-3-2-5-5-3-4-5-6-4-5	5
310	B	2006-02-15	58	Armagh	71	C	1	2	3	2	5	5	3	4	5	6	4	5	3	2-3-2-5-5-3-4-5-6-4-5	5
311	B	2006-02-15	177	Newry	368	C	1	2	3	2	5	4	4	1	2	6	4	5	2	2-3-2-5-4-4-1-2-6-4-5	6
312	B	2006-02-16	40	Armagh	49		1	2	3	2	5	5	3	3	4	7	4	5	3	2-3-2-5-5-3-3-4-7-4-5	39
313	B	2006-02-16	299	Enniskillen	625		1	2	3	2	5	4	3	1	2	5	6	7	1	2-3-2-5-4-3-1-2-5-6-7	4
314	B	2006-02-16	299	Enniskillen	626		1	2	3	2	5	4	3	1	2	5	6	7	1	2-3-2-5-4-3-1-2-5-6-7	4
315	B	2006-02-22	39	Armagh	46	C	1	2	3	2	5	5	4	4	5	7	4	5	3	2-3-2-5-5-4-4-5-7-4-5	64
316	B	2006-02-22	69	Armagh	98	C	1	2	3	2	5	5	3	4	5	8	4	5	3	2-3-2-5-5-3-4-5-8-4-5	42
317	B	2006-02-22	69	Armagh	99		1	2	3	2	5	5	3	4	5	6	4	4	3	2-3-2-5-5-3-4-5-6-4-4	62
318	B	2006-02-27	206	Newry	441	C	1	2	3	2	5	4	4	1	2	6	4	6	2	2-3-2-5-4-4-1-2-6-4-6	14
319	B	2006-03-01	182	Newry	375		1	2	3	2	5	4	4	1	2	6	5	6	2	2-3-2-5-4-4-1-2-6-5-6	53
320	B	2006-03-01	182	Newry	376		1	2	3	2	5	4	4	1	2	6	5	5	2	2-3-2-5-4-4-1-2-6-5-5	3
321	B	2006-03-01	182	Newry	377	C	1	2	3	2	5	4	4	1	2	6	5	5	2	2-3-2-5-4-4-1-2-6-5-5	3
322	B	2006-03-01	182	Newry	378		1	2	3	2	5	4	4	1	2	6	5	5	2	2-3-2-5-4-4-1-2-6-5-5	3
323	B	2006-03-06	81	Armagh	122		1	2	3	2	5	5	3	4	5	8	4	5	3	2-3-2-5-5-3-4-5-8-4-5	42
324	B	2006-03-08	89	Armagh	137	C	1	2	3	2	5	5	3	4	5	6	4	5	3	2-3-2-5-5-3-4-5-6-4-5	5
325	B	2006-03-08	182	Newry	375		1	2	3	2	5	4	4	1	2	6	5	5	2	2-3-2-5-4-4-1-2-6-5-5	3
326	B	2006-03-28	71	Armagh	101	C	1	2	3	2	5	5	3	4	5	6	4	5	3	2-3-2-5-5-3-4-5-6-4-5	5
327	B	2006-03-28	86	Armagh	130	C	1	2	3	2	5	5	3	5	6	6	4	5	3	2-3-2-5-5-3-5-6-6-4-5	13
328	B	2006-03-29	124	Armagh	279	C	1	2	3	2	5	4	4	1	2	6	4	6	2	2-3-2-5-4-4-1-2-6-4-6	14
329	B	2006-03-30	54	Armagh	65	C	1	2	3	2	5	5	3	3	4	6	4	5	3	2-3-2-5-5-3-3-4-6-4-5	28
330	B	2006-03-30	86	Armagh	131		1	2	3	2	5	5	3	5	6	6	4	5	3	2-3-2-5-5-3-5-6-6-4-5	13
331	B	2006-04-05	256	Enniskillen	529	C	1	2	3	2	5	4	3	1	2	6	4	5	1	2-3-2-5-4-3-1-2-6-4-5	8
332	B	2006-04-14	165	Newry	345	C	1	2	3	2	5	4	4	1	2	6	5	5	2	2-3-2-5-4-4-1-2-6-5-5	3
333	B	2006-04-20	118	Armagh	230	C	1	2	3	2	5	5	3	5	6	6	4	5	3	2-3-2-5-5-3-5-6-6-4-5	13
334	B	2006-04-24	118	Armagh	231		1	2	3	2	5	5	3	5	6	6	4	5	3	2-3-2-5-5-3-5-6-6-4-5	13
335	B	2006-04-24	271	Enniskillen	567	C	1	2	3	2	5	4	3	1	2	5	6	6	1	2-3-2-5-4-3-1-2-5-6-6	2
336	B	2006-04-25	118	Armagh	232		1	2	3	2	5	5	3	5	6	6	4	5	3	2-3-2-5-5-3-5-6-6-4-5	13
337	B	2006-04-25	196	Newry	416	C	1	2	3	2	5	5	3	5	6	6	4	5	3	2-3-2-5-5-3-5-6-6-4-5	13
338	B	2006-04-26	86	Armagh	132		1	2	3	2	5	5	3	5	6	6	4	5	3	2-3-2-5-5-3-5-6-6-4-5	13
339	B	2006-04-26	86	Armagh	133		1	2	3	2	5	5	3	5	6	6	4	5	3	2-3-2-5-5-3-5-6-6-4-5	13
340	B	2006-04-28	74	Armagh	104		1	2	3	2	5	5	3	4	5	7	4	6	3	2-3-2-5-5-3-4-5-7-4-6	48
341	B	2006-05-08	11	Newry	405	C	1	2	3	2	5	4	4	1	2	6	4	6	2	2-3-2-5-4-4-1-2-6-4-6	14
342	B	2006-05-08	11	Newry	406		1	2	3	2	5	4	4	1	2	6	4	6	2	2-3-2-5-4-4-1-2-6-4-6	14
343	B	2006-05-08	11	Newry	407		1	2	3	2	5	4	4	1	2	6	4	6	2	2-3-2-5-4-4-1-2-6-4-6	14
344	B	2006-05-08	208	Newry	448	C	1	2	3	2	5	4	4	1	2	6	4	6	2	2-3-2-5-4-4-1-2-6-4-6	14
345	B	2006-05-09	74	Armagh	105	C	1	2	3	2	5	5	3	4	5	7	4	5	3	2-3-2-5-5-3-4-5-7-4-5	11
346	B	2006-05-09	74	Armagh	106		1	2	3	2	5	5	3	4	5	7	4	5	3	2-3-2-5-5-3-4-5-7-4-5	11
347	B	2006-05-09	74	Armagh	107		1	2	3	2	5	5	3	4	5	7	4	6	3	2-3-2-5-5-3-4-5-7-4-6	48
348	B	2006-05-09	74	Armagh	104		1	2	3	2	5	5	3	4	5	7	4	5	3	2-3-2-5-5-3-4-5-7-4-5	11
349	B	2006-05-09	297	Enniskillen	620	C	1	2	3	2	5	4	3	1	2	5	7	7	1	2-3-2-5-4-3-1-2-5-7-7	21
350	B	2006-05-09	297	Enniskillen	621		1	2	3	2	5	4	3	1	2	5	7	7	1	2-3-2-5-4-3-1-2-5-7-7	21
351	B	2006-05-09	297	Enniskillen	622		1	2	3	2	5	4	3	1	2	5	7	7	1	2-3-2-5-4-3-1-2-5-7-7	21
352	B	2006-05-11	86	Armagh	134		1	2	3	2	5	6	3	5	6	6	4	5		2-3-2-5-6-3-5-6-6-4-5	104
353	B	2006-06-01	300	Enniskillen	627		1	2	3	2	5	4	3	1	2	5	6	7	1	2-3-2-5-4-3-1-2-5-6-7	4
354	B	2006-06-01	359	Omagh	740	C	1	2	3	2	5	4	3	1	2	5	6	6	1	2-3-2-5-4-3-1-2-5-6-6	2
355	B	2006-06-07	268	Enniskillen	556	C		2	3	2	5	4	3	1	2	5	6	6	1	2-3-2-5-4-3-1-2-5-6-6	2
356	B	2006-06-13	194	Newry	412	C		2	3	2	5	5	3	4	5	6	4	5	3	2-3-2-5-5-3-4-5-6-4-5	5
357	B	2006-06-13	194	Newry	413			2	3	2	5	4	4	1	2	6	5	5	2	2-3-2-5-4-4-1-2-6-5-5	3
358	B	2006-06-20	55	Armagh	67	C		2	3	2	5	5	3	5	6	7	4	5	3	2-3-2-5-5-3-5-6-7-4-5	30
359	B	2006-06-29	116	Armagh	227	C		2	3	2	5	4	4	1	2	6	4	5	2	2-3-2-5-4-4-1-2-6-4-5	6
360	B	2006-06-29	116	Armagh	228			2	3	2	5	4	4	1	2	6	4	5	2	2-3-2-5-4-4-1-2-6-4-5	6
361	B	2006-07-03	121	Armagh	236			2	3	2	5	5	3	4	5	6	4	5	3	2-3-2-5-5-3-4-5-6-4-5	5
362	B	2006-07-03	197	Newry	417			2	3	2	5	4	4	1	2	6	5	5	2	2-3-2-5-4-4-1-2-6-5-5	3
363	B	2006-07-03	197	Newry	418	C		2	3	2	5	4	4	1	2	6	5	5	2	2-3-2-5-4-4-1-2-6-5-5	3
364	B	2006-08-03	64	Armagh	87			2	3	2	5	5	3	5	6	7	4	5	3	2-3-2-5-5-3-5-6-7-4-5	30
365	B	2006-08-03	64	Armagh	88			2	3	2	5	5	3	4	5	7	4	5	3	2-3-2-5-5-3-4-5-7-4-5	11
366	B	2006-08-03	64	Armagh	89	C		2	3	2	5	5	3	4	5	6	4	5	3	2-3-2-5-5-3-4-5-6-4-5	5
367	B	2006-08-03	64	Armagh	90			2	3	2	5	5	3	4	5	7	4	5	3	2-3-2-5-5-3-4-5-7-4-5	11
368	B	2006-08-03	64	Armagh	91			2	3	2	5	5	3	5	6	7	4	5	3	2-3-2-5-5-3-5-6-7-4-5	30
369	B	2006-08-03	107	Armagh	203	C		2	3	2	5	5	3	4	5	6	4	5	3	2-3-2-5-5-3-4-5-6-4-5	5
370	B	2006-08-10	211	Newry	454	C		2	3	2	5	4	4	1	2	6	5	5	2	2-3-2-5-4-4-1-2-6-5-5	3
371	B	2006-08-10	211	Newry	455			2	3	2	5	4	4	1	2	6	5	5	2	2-3-2-5-4-4-1-2-6-5-5	3
372	B	2006-08-18	61	Armagh	84	C		2	3	2	5	5	3	4	5	7	4	5	3	2-3-2-5-5-3-4-5-7-4-5	11
373	B	2006-08-18	85	Armagh	129	C		2	3	2	5	5	3	3	4	6	4	5	3	2-3-2-5-5-3-3-4-6-4-5	28
374	B	2006-08-18	90	Armagh	138	C		2	3	2	5	4	4	1	2	6	4	5	2	2-3-2-5-4-4-1-2-6-4-5	6
375	B	2006-08-18	121	Armagh	237	C		2	3	2	5	5	3	4	5	6	4	5	3	2-3-2-5-5-3-4-5-6-4-5	5
376	B	2006-08-24	111	Armagh	209	C		2	3	2	5	4	4	1	2	8	4	5	2	2-3-2-5-4-4-1-2-8-4-5	33
377	B	2006-08-30	114	Armagh	222			2	3	2	5	4	4	1	2	6	4	7	2	2-3-2-5-4-4-1-2-6-4-7	43
378	B	2006-08-30	114	Armagh	223	C		2	3	2	5	4	4	1	2	6	4	6	2	2-3-2-5-4-4-1-2-6-4-6	14
379	B	2006-08-30	114	Armagh	224			2	3	2	5	4	4	1	2	7	4	5	2	2-3-2-5-4-4-1-2-7-4-5	25
380	B	2006-08-30	131	Armagh	286	C		2	3	2	5	4	4	1	2	9	4	5	2	2-3-2-5-4-4-1-2-9-4-5	95
381	B	2006-08-30	188	Newry	394	C		2	3	2	5	4	4	1	2	6	4	5	2	2-3-2-5-4-4-1-2-6-4-5	6
382	B	2006-08-30	188	Newry	395			2	3	2	5	4	4	1	2	7	4	5	2	2-3-2-5-4-4-1-2-7-4-5	25
383	B	2006-08-30	319	Enniskillen	674	C		2	3	2	5	4	3	1	2	5	7	7	1	2-3-2-5-4-3-1-2-5-7-7	21
384	B	2006-08-31	111	Armagh	210			2	3	2	5	4	4	1	2	6	4	6	2	2-3-2-5-4-4-1-2-6-4-6	14
385	B	2006-08-31	111	Armagh	211			2	3	2	5	4	4	1	2	7	4	5	2	2-3-2-5-4-4-1-2-7-4-5	25
386	B	2006-08-31	111	Armagh	212			2	3	2	5	4	4	1	2	7	4	5	2	2-3-2-5-4-4-1-2-7-4-5	25
387	B	2006-08-31	188	Newry	396			2	3	2	5	4	4	1	2	6	4	5	2	2-3-2-5-4-4-1-2-6-4-5	6
388	B	2006-09-06	202	Newry	431	C		2	3	2	5	4	4	1	2	6	5	5	2	2-3-2-5-4-4-1-2-6-5-5	3
389	B	2006-09-18	119	Armagh	233			2	3	2	5	5	3	4	5	6	4	5	3	2-3-2-5-5-3-4-5-6-4-5	5
390	B	2006-09-18	348	Dungannon	719			2	3	2	5	5	3	4	5	6	4	5	3	2-3-2-5-5-3-4-5-6-4-5	5
391	B	2006-09-18	348	Dungannon	720			2	3	2	5	5	3	5	6	6	4	5	3	2-3-2-5-5-3-5-6-6-4-5	13
392	B	2006-09-18	348	Dungannon	721			2	3	2	5	5	3	4	5	6	4	5	3	2-3-2-5-5-3-4-5-6-4-5	5
393	B	2006-09-21	202	Newry	431			2	3	2	5	4	4	1	2	6	5	5	2	2-3-2-5-4-4-1-2-6-5-5	3
394	B	2006-09-25	185	Newry	383	C		2	3	2	5	4	4	1	2	6	5	5	2	2-3-2-5-4-4-1-2-6-5-5	3
395	B	2006-10-02	348	Dungannon	722	C		2	3	2	5	5	3	4	5	6	4	5	3	2-3-2-5-5-3-4-5-6-4-5	5
396	B	2006-10-02	348	Dungannon	723			2	3	2	5	5	3	4	5	6	4	5	3	2-3-2-5-5-3-4-5-6-4-5	5
397	B	2006-10-05	114	Armagh	225			2	3	2	5	4	4	1	2	6	4	5	2	2-3-2-5-4-4-1-2-6-4-5	6
398	B	2006-10-16	98	Armagh	150	C		2	3	2	5	5	3	4	5	6	4	5	3	2-3-2-5-5-3-4-5-6-4-5	5
399	B	2006-10-16	283	Enniskillen	599	C		2	3	2	5	4	3	1	2	5	6	7	1	2-3-2-5-4-3-1-2-5-6-7	4
400	B	2006-10-19	119	Armagh	234	C		2	3	2	5	5	3	4	5	6	4	5	3	2-3-2-5-5-3-4-5-6-4-5	5
401	B	2006-10-19	343	Dungannon	706	C		2	3	2	5	5	3	4	5	6	4	5	3	2-3-2-5-5-3-4-5-6-4-5	5
402	B	2006-10-19	343	Dungannon	707			2	3	2	5	5	3	4	5	6	4	5	3	2-3-2-5-5-3-4-5-6-4-5	5
403	B	2006-11-06	273	Enniskillen	571			2	3	2	5	4	3	1	2	5	6	7	1	2-3-2-5-4-3-1-2-5-6-7	4
404	B	2006-11-13	72	Armagh	102	C		2	3	2	5	5	3	4	5	7	4	5	3	2-3-2-5-5-3-4-5-7-4-5	11
405	B	2006-11-16	283	Enniskillen	600			2	3	2	5	4	3	1	2	5	6	7	1	2-3-2-5-4-3-1-2-5-6-7	4
406	B	2006-11-24	43	Armagh	52	C		2	3	2	5	5	3	4	5	7	4	5	3	2-3-2-5-5-3-4-5-7-4-5	11
407	B	2006-11-24	281	Enniskillen	597	C		2	3	2	5	4	3	1	2	5	7	7	1	2-3-2-5-4-3-1-2-5-7-7	21
408	B	2006-11-27	49	Armagh	58	C		2	3	2	5	4	4	1	2	8	4	5	2	2-3-2-5-4-4-1-2-8-4-5	33
409	B	2006-11-27	49	Armagh	59			2	3	2	5	4	4	1	2	8	4	5	2	2-3-2-5-4-4-1-2-8-4-5	33
410	B	2006-12-07	273	Enniskillen	572			2	3	2	5	4	3	1	2	5	6	9	1	2-3-2-5-4-3-1-2-5-6-9	1
411	B	2006-12-07	283	Enniskillen	601			2	3	2	5	4	3	1	2	5	6	7	1	2-3-2-5-4-3-1-2-5-6-7	4
412	B	2006-12-14	273	Enniskillen	573	C		2	3	2	5	4	3	1	2	5	6	9	1	2-3-2-5-4-3-1-2-5-6-9	1
413	B	2006-12-14	273	Enniskillen	574			2	3	2	5	4	3	1	2	5	6	9	1	2-3-2-5-4-3-1-2-5-6-9	1
414	B	2006-12-21	154	Newry	329	C		2	3	2	5	4	4	1	2	6	5	5	2	2-3-2-5-4-4-1-2-6-5-5	3
415	B	2006-12-28	25	Larne	19			2	3	2	5	4	4	1	2	6	5	5	2	2-3-2-5-4-4-1-2-6-5-5	3
416	B	2006-12-28	154	Newry	329			2	3	2	5	4	4	1	2	6	5	5	2	2-3-2-5-4-4-1-2-6-5-5	3
417	B	2007-01-09	273	Enniskillen	575			2	3	2	5	4	3	1	2	5	6	9	1	2-3-2-5-4-3-1-2-5-6-9	1
418	B	2007-01-15	75	Armagh	108	C		2	3	2	5	4	4	1	2	6	5	5	2	2-3-2-5-4-4-1-2-6-5-5	3
419	B	2007-01-25	142	Newry	305	C		2	3	2	5	5	3	4	5	7	4	5	3	2-3-2-5-5-3-4-5-7-4-5	11
420	B	2007-01-25	312	Enniskillen	653			2	3	2	5	4	3	1	2	5	6	9	1	2-3-2-5-4-3-1-2-5-6-9	1
421	B	2007-01-30	25	Larne	20			2	3	2	5	4	3	1	2	5	7	4	1	2-3-2-5-4-3-1-2-5-7-4	46
422	B	2007-01-30	25	Larne	21	C		2	3	2	5	4	4	1	2	5	4	5	2	2-3-2-5-4-4-1-2-5-4-5	7
423	B	2007-01-30	25	Larne	22			2	3	2	5	4	3	1	2	5	7	4	1	2-3-2-5-4-3-1-2-5-7-4	46
424	B	2007-02-02	312	Enniskillen	653			2	3	2	5	4	3	1	2	5	6	9	1	2-3-2-5-4-3-1-2-5-6-9	1
425	B	2007-02-08	129	Armagh	284	C		2	3	2	5	4	4	1	2	6	4	5	2	2-3-2-5-4-4-1-2-6-4-5	6
426	B	2007-02-08	277	Enniskillen	589	C		2	3	2	5	4	3	1	2	5	6	9	1	2-3-2-5-4-3-1-2-5-6-9	1
427	B	2007-02-08	277	Enniskillen	590			2	3	2	5	4	3	1	2	5	6	9	1	2-3-2-5-4-3-1-2-5-6-9	1
428	B	2007-02-08	277	Enniskillen	591			2	3	2	5	4	3	1	2	5	6	9	1	2-3-2-5-4-3-1-2-5-6-9	1
429	B	2007-02-08	321	Enniskillen	676			2	3	2	5	4	3	1	2	5	6	9	1	2-3-2-5-4-3-1-2-5-6-9	1
430	B	2007-02-12	167	Newry	347	C		2	3	2	5	4	4	1	2	6	5	5	2	2-3-2-5-4-4-1-2-6-5-5	3
431	B	2007-02-13	59	Armagh	72	C		2	3	2	5	5	3	4	5	6	4	5	3	2-3-2-5-5-3-4-5-6-4-5	5
432	B	2007-02-16	59	Armagh	72			2	3	2	5	5	3	4	5	6	4	5	3	2-3-2-5-5-3-4-5-6-4-5	5
433	B	2007-02-20	312	Enniskillen	654			2	3	2	5	4	3	1	2	5	6	9	1	2-3-2-5-4-3-1-2-5-6-9	1
434	B	2007-02-20	312	Enniskillen	655	C		2	3	2	5	4	3	1	2	5	6	9	1	2-3-2-5-4-3-1-2-5-6-9	1
435	B	2007-03-16	167	Newry	348			2	3	2	5	4	4	1	2	6	5	5	2	2-3-2-5-4-4-1-2-6-5-5	3
436	B	2007-04-17	227	Newry	485	C		2	3	2	5	4	4	1	2	5	4	5	2	2-3-2-5-4-4-1-2-5-4-5	7
437	B	2007-04-20	9	Newry	384	C		2	3	2	5	4	4	1	2	6	4	5	2	2-3-2-5-4-4-1-2-6-4-5	6
438	B	2007-05-01	255	Enniskillen	528	C		2	3	2	5	4	3	1	2	5	6	7	1	2-3-2-5-4-3-1-2-5-6-7	4
439	B	2007-05-01	273	Enniskillen	576			2	3	2	5	4	3	1	2	5	6	9	1	2-3-2-5-4-3-1-2-5-6-9	1
440	B	2007-05-01	273	Enniskillen	577			2	3	2	5	4	3	1	2	5	6	9	1	2-3-2-5-4-3-1-2-5-6-9	1
441	B	2007-05-01	273	Enniskillen	578			2	3	2	5	4	3	1	2	5	6	9	1	2-3-2-5-4-3-1-2-5-6-9	1
442	B	2007-05-01	273	Enniskillen	579			2	3	2	5	4	3	1	2	5	6	9	1	2-3-2-5-4-3-1-2-5-6-9	1
443	B	2007-05-01	273	Enniskillen	580			2	3	2	5	4	3	1	2	5	6	9	1	2-3-2-5-4-3-1-2-5-6-9	1
444	B	2007-05-01	273	Enniskillen	581			2	3	2	5	4	3	1	2	5	6	9	1	2-3-2-5-4-3-1-2-5-6-9	1
445	B	2007-05-01	273	Enniskillen	582			2	3	2	5	4	3	1	2	5	6	9	1	2-3-2-5-4-3-1-2-5-6-9	1
446	B	2007-05-01	273	Enniskillen	583			2	3	2	5	4	3	1	2	5	6	9	1	2-3-2-5-4-3-1-2-5-6-9	1
447	B	2007-05-01	279	Enniskillen	593	C		2	3	2	5	4	3	1	2	5	6	7	1	2-3-2-5-4-3-1-2-5-6-7	4
448	B	2007-05-01	321	Enniskillen	677	C		2	3	2	5	4	3	1	2	5	6	9	1	2-3-2-5-4-3-1-2-5-6-9	1
449	B	2007-05-04	20	Larne	13	C		2	3	2	5	4	4	1	2	5	4	4	2	2-3-2-5-4-4-1-2-5-4-4	36
450	B	2007-05-04	20	Larne	14			2	3	2	5	4	4	1	2	5	4	4	2	2-3-2-5-4-4-1-2-5-4-4	36
451	B	2007-05-04	27	Larne	29	C		2	3	2	5	4	4	1	2	5	4	4	2	2-3-2-5-4-4-1-2-5-4-4	36
452	B	2007-05-10	220	Armagh	472			2	3	2	5	4	3	1	2	5	6	9	1	2-3-2-5-4-3-1-2-5-6-9	1
453	B	2007-05-15	191	Newry	402			2	3	2	5	4	4	1	2	6	5	5	2	2-3-2-5-4-4-1-2-6-5-5	3
454	B	2007-05-15	191	Newry	403	C		2	3	2	5	4	4	1	2	6	5	5	2	2-3-2-5-4-4-1-2-6-5-5	3
455	B	2007-05-15	265	Enniskillen	547	C		2	3	2	5	4	4	1	2	6	5	5	2	2-3-2-5-4-4-1-2-6-5-5	3
456	B	2007-05-15	340	Dungannon	702	C		2	3	2	5	4	3	1	2	5	6	9	1	2-3-2-5-4-3-1-2-5-6-9	1
457	B	2007-05-23	199	Newry	427	C		2	3	2	5	4	4	1	2	6	4	5	2	2-3-2-5-4-4-1-2-6-4-5	6
458	B	2007-05-23	199	Newry	428			2	3	2	5	4	4	1	2	6	4	5	2	2-3-2-5-4-4-1-2-6-4-5	6
459	B	2007-05-23	220	Armagh	473			2	3	2	5	4	3	1	2	5	6	9	1	2-3-2-5-4-3-1-2-5-6-9	1
460	B	2007-05-23	220	Armagh	474	C		2	3	2	5	4	3	1	2	5	6	9	1	2-3-2-5-4-3-1-2-5-6-9	1
461	B	2007-05-25	172	Newry	355	C		2	3	2	5	4	4	1	2	6	5	5	2	2-3-2-5-4-4-1-2-6-5-5	3
462	B	2007-05-25	172	Newry	356			2	3	2	5	4	4	1	2	6	5	5	2	2-3-2-5-4-4-1-2-6-5-5	3
463	B	2007-05-25	172	Newry	357			2	3	2	5	4	4	1	2	6	5	5	2	2-3-2-5-4-4-1-2-6-5-5	3
464	B	2007-05-29	332	Coleraine	691	C		2	3	2	5	4	3	1	2	5	5	9	1	2-3-2-5-4-3-1-2-5-5-9	100
465	B	2007-05-29	332	Coleraine	692			2	3	2	5	4	3	1	2	5	6	9	1	2-3-2-5-4-3-1-2-5-6-9	1
466	B	2007-06-01	279	Enniskillen	594			2	3	2	5	4	3	1	2	5	6	6	1	2-3-2-5-4-3-1-2-5-6-6	2
467	B	2007-06-01	279	Enniskillen	595			2	3	2	5	4	3	1	2	5	6	6	1	2-3-2-5-4-3-1-2-5-6-6	2
468	B	2007-06-19	195	Newry	414	C		2	3	2	5	4	4	1	2	6	5	5	2	2-3-2-5-4-4-1-2-6-5-5	3
469	B	2007-07-05	219	Armagh	471	C		2	3	2	5	4	3	1	2	5	6	9	1	2-3-2-5-4-3-1-2-5-6-9	1
470	B	2007-07-26	171	Newry	354	C		2	3	2	5	4	4	1	2	6	4	5	2	2-3-2-5-4-4-1-2-6-4-5	6
471	B	2007-07-26	331	Coleraine	690	C		2	3	2	5	4	3	1	2	5	6	9	1	2-3-2-5-4-3-1-2-5-6-9	1
472	B	2007-07-26	339	Dungannon	699	C		2	3	2	5	4	3	1	2	5	6	9	1	2-3-2-5-4-3-1-2-5-6-9	1
473	B	2007-08-01	209	Newry	450	C		2	3	2	5	4	4	1	2	6	5	5	2	2-3-2-5-4-4-1-2-6-5-5	3
474	B	2007-08-02	209	Newry	451			2	3	2	5	4	4	1	2	6	5	5	2	2-3-2-5-4-4-1-2-6-5-5	3
475	B	2007-08-02	247	Enniskillen	517	C		2	3	2	5	4	4	1	2	6	5	5	2	2-3-2-5-4-4-1-2-6-5-5	3
476	B	2007-08-03	209	Newry	452			2	3	2	5	4	4	1	2	6	5	5	2	2-3-2-5-4-4-1-2-6-5-5	3
477	B	2007-08-10	293	Enniskillen	616	C		2	3	2	5	4	3	1	2	5	6	9	1	2-3-2-5-4-3-1-2-5-6-9	1
478	B	2007-08-17	229	Newry	488	C		2	3	2	5	4	3	1	2	5	6	9	1	2-3-2-5-4-3-1-2-5-6-9	1
479	B	2007-08-24	190	Newry	401	C		2	3	2	5	4	4	1	2	6	5	5	2	2-3-2-5-4-4-1-2-6-5-5	3
480	B	2007-08-24	218	Armagh	469	C		2	3	2	5	4	3	1	2	5	6	9	1	2-3-2-5-4-3-1-2-5-6-9	1
481	B	2007-08-24	218	Armagh	470			2	3	2	4	4	3	1	2	5	4	9	1	2-3-2-4-4-3-1-2-5-4-9	67
482	B	2007-08-30	37	Armagh	42	C		2	3	2	5	4	3	1	2	5	6	9	1	2-3-2-5-4-3-1-2-5-6-9	1
483	B	2007-08-30	37	Armagh	43			2	3	2	5	4	3	1	2	5	6	9	1	2-3-2-5-4-3-1-2-5-6-9	1
484	B	2007-08-30	37	Armagh	44			2	3	2	5	4	3	1	2	5	6	9	1	2-3-2-5-4-3-1-2-5-6-9	1
485	B	2007-08-30	78	Armagh	111	C		2	3	2	5	4	4	1	2	6	5	5	2	2-3-2-5-4-4-1-2-6-5-5	3
486	B	2007-08-30	335	Omagh	695	C		2	3	2	5	4	3	1	2	5	6	8	1	2-3-2-5-4-3-1-2-5-6-8	35
487	B	2007-09-17	100	Armagh	153	C		2	3	2	5	5	3	4	5	7	4	5	3	2-3-2-5-5-3-4-5-7-4-5	11
488	B	2007-09-28	339	Dungannon	700			2	3	2	5	4	3	1	2	5	6	9	1	2-3-2-5-4-3-1-2-5-6-9	1
489	B	2007-09-28	339	Dungannon	701			2	3	2	5	4	3	1	2	5	6	9	1	2-3-2-5-4-3-1-2-5-6-9	1
490	B	2007-10-05	311	Enniskillen	652	C		2	3	2	5	4	3	1	2	5	6	9	1	2-3-2-5-4-3-1-2-5-6-9	1
491	B	2007-10-12	100	Armagh	154			2	3	2	5	5	3	4	5	7	4	5	3	2-3-2-5-5-3-4-5-7-4-5	11
492	B	2007-10-12	100	Armagh	155			2	3	2	5	5	3	4	5	7	4	5	3	2-3-2-5-5-3-4-5-7-4-5	11
493	B	2007-10-12	100	Armagh	156			2	3	2	5	5	3	4	5	7	4	5	3	2-3-2-5-5-3-4-5-7-4-5	11
494	B	2007-10-12	203	Newry	432	C		2	3	2	5	4	3	1	2	5	6	10	1	2-3-2-5-4-3-1-2-5-6-10	17
495	B	2007-10-23	310	Enniskillen	651	C		2	3	2	5	4	3	1	2	5	4	9	1	2-3-2-5-4-3-1-2-5-4-9	81
496	B	2007-10-25	244	Newry	512	C		2	3	2	5	4	4	1	2	6	4	5	2	2-3-2-5-4-4-1-2-6-4-5	6
497	B	2007-10-30	243	Newry	511	C		2	3	2	5	4	4	1	2	6	5	5	2	2-3-2-5-4-4-1-2-6-5-5	3
498	B	2007-10-30	308	Enniskillen	649	C		2	3	2	5	4	3	1	2	5	6	6	1	2-3-2-5-4-3-1-2-5-6-6	2
499	B	2007-11-06	326	Coleraine	683			2	3	2	5	4	3	1	2	5	6	9	1	2-3-2-5-4-3-1-2-5-6-9	1
500	B	2007-11-06	326	Coleraine	684			2	3	2	5	4	3	1	2	5	6	9	1	2-3-2-5-4-3-1-2-5-6-9	1
501	B	2007-11-06	326	Coleraine	685	C		2	3	2	5	4	3	1	2	5	6	9	1	2-3-2-5-4-3-1-2-5-6-9	1
502	B	2007-11-13	26	Larne	24			2	3	2	5	4	3	1	2	5	6	9	1	2-3-2-5-4-3-1-2-5-6-9	1
503	B	2007-11-13	26	Larne	25	C		2	3	2	5	4	3	1	2	5	6	9	1	2-3-2-5-4-3-1-2-5-6-9	1
504	B	2007-11-13	314	Enniskillen	657			2	3	2	5	4	3	1	2	5	6	9	1	2-3-2-5-4-3-1-2-5-6-9	1
505	B	2007-11-13	314	Enniskillen	658	C		2	3	2	5	4	3	1	2	5	6	9	1	2-3-2-5-4-3-1-2-5-6-9	1
506	B	2007-11-21	341	Dungannon	703			2	3	2	5	4	3	1	2	5	6	9	1	2-3-2-5-4-3-1-2-5-6-9	1
507	B	2007-11-27	272	Enniskillen	569			2	3	2	5	4	3	1	2	5	6	9	1	2-3-2-5-4-3-1-2-5-6-9	1
508	B	2007-11-27	272	Enniskillen	570	C		2	3	2	5	4	3	1	2	5	6	9	1	2-3-2-5-4-3-1-2-5-6-9	1
509	B	2007-11-29	159	Newry	335			2	3	2	5	4	4	1	2	6	5	5	2	2-3-2-5-4-4-1-2-6-5-5	3
510	B	2007-11-29	159	Newry	336			2	3	2	5	4	4	1	2	6	5	5	2	2-3-2-5-4-4-1-2-6-5-5	3
511	B	2007-11-29	159	Newry	337	C		2	3	2	5	4	4	1	2	6	5	5	2	2-3-2-5-4-4-1-2-6-5-5	3
512	B	2007-11-29	162	Newry	340	C		2	3	2	5	4	4	1	2	6	5	5	2	2-3-2-5-4-4-1-2-6-5-5	3
513	B	2007-12-06	144	Newry	310	C		2	3	2	5	4	4	1	2	6	5	5	2	2-3-2-5-4-4-1-2-6-5-5	3
514	B	2007-12-13	160	Newry	338	C		2	3	2	5	4	4	1	2	6	5	5	2	2-3-2-5-4-4-1-2-6-5-5	3
515	B	2007-12-17	292	Enniskillen	615	C		2	3	2	5	4	3	1	2	5	6	6	1	2-3-2-5-4-3-1-2-5-6-6	2
516	B	2007-12-28	341	Dungannon	704	C		2	3	2	5	4	3	1	2	5	6	9	1	2-3-2-5-4-3-1-2-5-6-9	1
517	B	2008-01-10	158	Newry	334	C		2	3	2	5	4	3	1	2	5	6	9	1	2-3-2-5-4-3-1-2-5-6-9	1
518	B	2008-01-17	300	Enniskillen	628	C		2	3	2	5	4	3	1	2	5	6	9	1	2-3-2-5-4-3-1-2-5-6-9	1
519	B	2008-01-17	300	Enniskillen	629			2	3	2	5	4	3	1	2	5	6	9	1	2-3-2-5-4-3-1-2-5-6-9	1
520	B	2008-01-17	300	Enniskillen	630			2	3	2	4	4	3	1	2	5	6	9	1	2-3-2-4-4-3-1-2-5-6-9	78
521	B	2008-01-21	347	Dungannon	711	C		2	3	2	5	4	3	1	2	5	6	9	1	2-3-2-5-4-3-1-2-5-6-9	1
522	B	2008-01-21	347	Dungannon	712			2	3	2	5	4	3	1	2	5	6	9	1	2-3-2-5-4-3-1-2-5-6-9	1
523	B	2008-01-24	347	Dungannon	713			2	3	2	5	4	3	1	2	5	6	9	1	2-3-2-5-4-3-1-2-5-6-9	1
524	B	2008-02-05	347	Dungannon	714			2	3	2	5	4	3	1	2	5	6	9	1	2-3-2-5-4-3-1-2-5-6-9	1
525	B	2008-02-05	347	Dungannon	715			2	3	2	5	4	3	1	2	5	6	10	1	2-3-2-5-4-3-1-2-5-6-10	17
526	B	2008-02-05	347	Dungannon	716			2	3	2	5	4	3	1	2	5	6	9	1	2-3-2-5-4-3-1-2-5-6-9	1
527	B	2008-02-05	347	Dungannon	717			2	3	2	5	4	3	1	2	5	6	9	1	2-3-2-5-4-3-1-2-5-6-9	1
528	B	2008-02-07	347	Dungannon	718			2	3	2	5	4	3	1	2	5	6	9	1	2-3-2-5-4-3-1-2-5-6-9	1
529	B	2008-02-08	214	Newry	460	C		2	3	2	6	4	3	1	2	5	5	9	1	2-3-2-6-4-3-1-2-5-5-9	24
530	B	2008-02-08	333	Coleraine	693	C		2	3	2	5	4	3	1	2	5	6	9	1	2-3-2-5-4-3-1-2-5-6-9	1
531	B	2008-02-12	214	Newry	461			2	3	2	5	4	3	1	2	5	6	9	1	2-3-2-5-4-3-1-2-5-6-9	1
532	B	2008-02-15	108	Armagh	204	C		2	3	2	5	4	4	1	2	6	4	5	2	2-3-2-5-4-4-1-2-6-4-5	6
533	B	2008-02-15	135	Armagh	295	C		2	3	2	5	4	4	1	2	6	4	5	2	2-3-2-5-4-4-1-2-6-4-5	6
534	B	2008-02-15	187	Newry	393	C		2	3	2	5	4	4	1	2	6	4	5	2	2-3-2-5-4-4-1-2-6-4-5	6
535	B	2008-02-15	207	Newry	447	C		2	3	2	5	4	4	1	2	6	4	5	2	2-3-2-5-4-4-1-2-6-4-5	6
536	B	2008-02-26	284	Enniskillen	602	C		2	3	2	5	4	3	1	2	5	6	6	1	2-3-2-5-4-3-1-2-5-6-6	2
537	B	2008-04-01	56	Armagh	68	C		2	3	2	5	4	3	1	2	5	6	9	1	2-3-2-5-4-3-1-2-5-6-9	1
538	B	2008-04-01	329	Derry	688	C		2	3	2	5	4	3	1	2	5	5	7	1	2-3-2-5-4-3-1-2-5-5-7	9
539	B	2008-04-03	276	Enniskillen	586	C		2	3	2	5	4	3	1	2	5	6	6	1	2-3-2-5-4-3-1-2-5-6-6	2
540	B	2008-04-04	96	Armagh	147	C		2	3	2	5	4	4	1	2	6	4	6	2	2-3-2-5-4-4-1-2-6-4-6	14
541	B	2008-04-10	173	Newry	358	C		2	3	2	5	4	4	1	2	6	6	5	2	2-3-2-5-4-4-1-2-6-6-5	89
542	B	2008-04-10	179	Newry	372	C		2	3	2	5	4	4	1	2	7	4	5	2	2-3-2-5-4-4-1-2-7-4-5	25
543	B	2008-04-18	276	Enniskillen	587			2	3	2	5	4	3	1	2	5	6	6	1	2-3-2-5-4-3-1-2-5-6-6	2
544	B	2008-04-21	217	Armagh	468	C		2	3	2	5	4	3	1	2	5	6	9	1	2-3-2-5-4-3-1-2-5-6-9	1
545	B	2008-05-07	358	Omagh	737	C		2	3	2	5	4	4	1	2	5	6	8	2	2-3-2-5-4-4-1-2-5-6-8	52
546	B	2008-05-07	358	Omagh	738			2	3	2	5	4	4	1	2	5	6	8	2	2-3-2-5-4-4-1-2-5-6-8	52
547	B	2008-05-27	204	Newry	435	C		2	3	2	5	4	3	1	2	5	6	9	1	2-3-2-5-4-3-1-2-5-6-9	1
548	B	2008-05-27	204	Newry	436			2	3	2	5	4	3	1	2	5	6	10	1	2-3-2-5-4-3-1-2-5-6-10	17
549	B	2008-05-27	204	Newry	437			2	3	2	5	4	3	1	2	5	5	10	1	2-3-2-5-4-3-1-2-5-5-10	85
550	B	2008-06-04	133	Armagh	288	C		2	3	2	5	4	3	1	2	5	6	9	1	2-3-2-5-4-3-1-2-5-6-9	1
551	B	2008-06-04	133	Armagh	289			2	3	2	5	4	3	1	2	5	6	9	1	2-3-2-5-4-3-1-2-5-6-9	1
552	B	2008-06-04	315	Enniskillen	659	C		2	3	2	5	4	3	1	2	5	6	10	1	2-3-2-5-4-3-1-2-5-6-10	17
553	B	2008-06-25	276	Enniskillen	588			2	3	2	5	4	3	1	2	5	6	6	1	2-3-2-5-4-3-1-2-5-6-6	2
554	B	2008-06-26	169	Newry	350	C		2	3	2	5	4	3	1	2	5	6	9	1	2-3-2-5-4-3-1-2-5-6-9	1
555	B	2008-06-26	169	Newry	351			2	3	2	5	4	3	1	2	5	6	9	1	2-3-2-5-4-3-1-2-5-6-9	1
556	B	2008-06-26	169	Newry	352			2	3	2	5	4	3	1	2	5	6	9	1	2-3-2-5-4-3-1-2-5-6-9	1
557	B	2008-07-01	141	Newry	302	C		2	3	2	5	4	3	1	2	5	6	9	1	2-3-2-5-4-3-1-2-5-6-9	1
558	B	2008-07-01	141	Newry	303			2	3	2	5	4	3	1	2	5	6	9	1	2-3-2-5-4-3-1-2-5-6-9	1
559	B	2008-07-01	141	Newry	304			2	3	2	5	4	3	1	2	5	6	9	1	2-3-2-5-4-3-1-2-5-6-9	1
560	B	2008-07-10	134	Armagh	293	C		2	3	2	5	4	3	1	2	5	6	10	1	2-3-2-5-4-3-1-2-5-6-10	17
561	B	2008-07-10	134	Armagh	294			2	3	2	5	4	3	1	2	5	6	9	1	2-3-2-5-4-3-1-2-5-6-9	1
562	B	2008-07-10	170	Newry	353	C		2	3	2	5	4	3	1	2	5	6	9	1	2-3-2-5-4-3-1-2-5-6-9	1
563	B	2008-07-16	164	Newry	342			2	3	2	5	4	3	1	2	5	6	9	1	2-3-2-5-4-3-1-2-5-6-9	1
564	B	2008-07-16	213	Newry	457	C		2	3	2	5	4	3	1	2	5	6	10	1	2-3-2-5-4-3-1-2-5-6-10	17
565	B	2008-07-18	164	Newry	343	C		2	3	2	5	4	3	1	2	5	6	9	1	2-3-2-5-4-3-1-2-5-6-9	1
566	B	2008-07-18	164	Newry	344			2	3	2	5	4	3	1	2	5	6	9	1	2-3-2-5-4-3-1-2-5-6-9	1
567	B	2008-07-18	213	Newry	458			2	3	2	5	4	3	1	2	5	6	9	1	2-3-2-5-4-3-1-2-5-6-9	1
568	B	2008-07-18	213	Newry	459			2	3	2	5	4	3	1	2	5	6	9	1	2-3-2-5-4-3-1-2-5-6-9	1
569	B	2008-07-25	120	Armagh	235	C		2	3	2	6	4	3	1	2	5	6	9	1	2-3-2-6-4-3-1-2-5-6-9	106
570	B	2008-07-29	63	Armagh	86	C		2	3	2	5	4	3	1	2	5	6	9	1	2-3-2-5-4-3-1-2-5-6-9	1
571	B	2008-08-07	174	Newry	359			2	3	2	6	4	3	1	2	5	5	9	1	2-3-2-6-4-3-1-2-5-5-9	24
572	B	2008-08-07	174	Newry	360			2	3	2	6	4	3	1	2	5	5	9	1	2-3-2-6-4-3-1-2-5-5-9	24
573	B	2008-08-07	174	Newry	361			2	3	2	6	4	3	1	2	5	5	9	1	2-3-2-6-4-3-1-2-5-5-9	24
574	B	2008-08-07	174	Newry	362	C		2	3	2	6	4	3	1	2	5	5	9	1	2-3-2-6-4-3-1-2-5-5-9	24
575	B	2008-08-12	143	Newry	306	C		2	3	2	5	4	3	1	2	5	6	8	1	2-3-2-5-4-3-1-2-5-6-8	35
576	B	2008-08-12	143	Newry	307			2	3	2	5	4	3	1	2	5	6	8	1	2-3-2-5-4-3-1-2-5-6-8	35
577	D	2008-09-11	9	Newry	385	C	1	2	3	2	5	4	3	1	2	5	6	9	1	2-3-2-5-4-3-1-2-5-6-9	1
578	D	2008-09-12	143	Newry	308	C	1	2	3	2	5	4	3	1	2	5	6	8	1	2-3-2-5-4-3-1-2-5-6-8	35
579	D	2008-09-12	143	Newry	309		1	2	3	2	5	4	3	1	2	5	6	8	1	2-3-2-5-4-3-1-2-5-6-8	35
580	D	2008-09-12	99	Armagh	151	C	1	2	3	2	5	4	3	1	2	5	6	9	1	2-3-2-5-4-3-1-2-5-6-9	1
581	D	2008-09-17	9	Newry	386		1	2	3	2	5	4	3	1	2	5	6	9	1	2-3-2-5-4-3-1-2-5-6-9	1
582	D	2008-09-17	99	Armagh	152		1	2	3	2	5	4	3	1	2	5	7	9	1	2-3-2-5-4-3-1-2-5-7-9	115
583	D	2008-09-26	192	Newry	404	C	1	2	3	2	5	4	3	1	2	5	6	8	1	2-3-2-5-4-3-1-2-5-6-8	35
584	D	2008-10-07	33	Coleraine	37	C	1	2	3	2	5	4	3	1	2	5	6	9	1	2-3-2-5-4-3-1-2-5-6-9	1
585	D	2008-10-09	31	Larne	34	C	1	2	3	2	5	4	3	1	2	5	6	9	1	2-3-2-5-4-3-1-2-5-6-9	1
586	D	2008-10-28	175	Newry	363	C	1	2	3	2	5	4	3	1	2	5	6	10	1	2-3-2-5-4-3-1-2-5-6-10	17
587	D	2008-10-28	175	Newry	364		1	2	3	2	5	4	3	1	2	6	6	10	1	2-3-2-5-4-3-1-2-6-6-10	123
588	D	2009-02-26	145	Newry	311	C	1	2	3	2	5	4	3	1	2	5	5	9	1	2-3-2-5-4-3-1-2-5-5-9	100
589	D	2009-02-26	145	Newry	311		1	2	3	2	5	4	3	1	2	5	5	9	1	2-3-2-5-4-3-1-2-5-5-9	100
590	D	2009-02-26	145	Newry	311		1	2	3	2	5	4	3	1	2	5	5	9	1	2-3-2-5-4-3-1-2-5-5-9	100
591	D	2009-02-26	145	Newry	311		1	2	3	2	5	4	3	1	2	5	5	9	1	2-3-2-5-4-3-1-2-5-5-9	100
592	D	2009-02-26	145	Newry	311		1	2	3	2	5	4	3	1	2	5	5	9	1	2-3-2-5-4-3-1-2-5-5-9	100
593	D	2009-02-26	139	Newry	300	C	1	2	3	2	5	4	3	1	2	5	7	9	1	2-3-2-5-4-3-1-2-5-7-9	115
594	D	2009-02-26	139	Newry	300		1	2	3	2	5	4	3	1	2	5	7	9	1	2-3-2-5-4-3-1-2-5-7-9	115
595	D	2009-03-05	203	Newry	433	C	1	2	3	2	5	4	3	1	2	5	6	10	1	2-3-2-5-4-3-1-2-5-6-10	17
596	D	2009-03-05	203	Newry	433		1	2	3	2	5	4	3	1	2	5	6	10	1	2-3-2-5-4-3-1-2-5-6-10	17
597	D	2009-03-05	203	Newry	433		1	2	3	2	5	4	3	1	2	5	6	10	1	2-3-2-5-4-3-1-2-5-6-10	17
598	D	2009-03-05	203	Newry	433		1	2	3	2	5	4	3	1	2	5	6	10	1	2-3-2-5-4-3-1-2-5-6-10	17
599	D	2009-03-05	203	Newry	433		1	2	3	2	5	4	3	1	2	5	6	10	1	2-3-2-5-4-3-1-2-5-6-10	17
600	D	2009-03-05	203	Newry	434		1	2	3	2	5	4	3	1	2	5	6	10	1	2-3-2-5-4-3-1-2-5-6-10	17
601	D	2009-03-05	203	Newry	434		1	2	3	2	5	4	3	1	2	5	6	10	1	2-3-2-5-4-3-1-2-5-6-10	17
602	D	2009-03-05	203	Newry	434		1	2	3	2	5	4	3	1	2	5	6	10	1	2-3-2-5-4-3-1-2-5-6-10	17
603	D	2009-03-05	203	Newry	434		1	2	3	2	5	4	3	1	2	5	6	10	1	2-3-2-5-4-3-1-2-5-6-10	17
604	D	2009-03-05	203	Newry	434		1	2	3	2	5	4	3	1	2	5	6	10	1	2-3-2-5-4-3-1-2-5-6-10	17
605	D	2009-03-25	189	Newry	397	C	1	2	3	2	5	4	3	1	2	5	7	9	1	2-3-2-5-4-3-1-2-5-7-9	115
606	D	2009-03-25	189	Newry	397		1	2	3	2	5	4	3	1	2	5	7	9	1	2-3-2-5-4-3-1-2-5-7-9	115
607	D	2009-03-25	189	Newry	397		1	2	3	2	5	4	3	1	2	5	7	9	1	2-3-2-5-4-3-1-2-5-7-9	115
608	D	2009-03-25	189	Newry	397		1	2	3	2	5	4	3	1	2	5	7	9	1	2-3-2-5-4-3-1-2-5-7-9	115
609	D	2009-03-25	189	Newry	397		1	2	3	2	5	4	3	1	2	5	7	9	1	2-3-2-5-4-3-1-2-5-7-9	115
610	D	2009-03-25	189	291700	398		1	2	3	2	5	4	3	1	2	5	7	9	1	2-3-2-5-4-3-1-2-5-7-9	115
611	D	2009-03-25	189	Newry	398		1	2	3	2	5	4	3	1	2	5	7	9	1	2-3-2-5-4-3-1-2-5-7-9	115
612	D	2009-03-25	189	Newry	398		1	2	3	2	5	4	3	1	2	5	7	9	1	2-3-2-5-4-3-1-2-5-7-9	115
613	D	2009-03-25	189	Newry	398		1	2	3	2	5	4	3	1	2	5	7	9	1	2-3-2-5-4-3-1-2-5-7-9	115
614	D	2009-03-25	189	Newry	398		1	2	3	2	5	4	3	1	2	5	7	9	1	2-3-2-5-4-3-1-2-5-7-9	115
615	D	2009-03-26	189	Newry	399		1	2	3	2	5	4	3	1	2	5	7	9	1	2-3-2-5-4-3-1-2-5-7-9	115
616	D	2009-03-26	189	Newry	399		1	2	3	2	5	4	3	1	2	5	7	9	1	2-3-2-5-4-3-1-2-5-7-9	115
617	D	2009-03-26	189	Newry	399		1	2	3	2	5	4	3	1	2	5	7	9	1	2-3-2-5-4-3-1-2-5-7-9	115
618	D	2009-03-26	189	Newry	399		1	2	3	2	5	4	3	1	2	5	7	9	1	2-3-2-5-4-3-1-2-5-7-9	115
619	D	2009-03-26	189	Newry	399		1	2	3	2	5	4	3	1	2	5	7	9	1	2-3-2-5-4-3-1-2-5-7-9	115
620	D	2009-03-31	352	Omagh	730	C	1	2	3	2	5	4	3	1	2	5	7	9	1	2-3-2-5-4-3-1-2-5-7-9	115
621	D	2009-03-31	352	Omagh	730		1	2	3	2	5	4	3	1	2	5	7	9	1	2-3-2-5-4-3-1-2-5-7-9	115
622	D	2009-04-02	34	Coleraine	38	C	1	2	3	2	5	4	3	1	2	5	7	9	1	2-3-2-5-4-3-1-2-5-7-9	115
623	D	2009-04-02	337	Dungannon	697	C	1	2	3	2	5	4	3	1	2	5	7	9	1	2-3-2-5-4-3-1-2-5-7-9	115
624	D	2009-04-28	15	Newry	442		1	2	3	2	5	4	3	1	2	5	6	9	1	2-3-2-5-4-3-1-2-5-6-9	1
625	D	2009-04-28	15	Newry	443	C	1	2	3	2	5	4	3	1	2	5	6	10	1	2-3-2-5-4-3-1-2-5-6-10	17
626	D	2009-04-28	15	Newry	443		1	2	3	2	5	4	3	1	2	5	6	10	1	2-3-2-5-4-3-1-2-5-6-10	17
627	D	2009-04-28	15	Newry	443		1	2	3	2	5	4	3	1	2	5	6	10	1	2-3-2-5-4-3-1-2-5-6-10	17
628	D	2009-04-28	15	Newry	443		1	2	3	2	5	4	3	1	2	5	6	10	1	2-3-2-5-4-3-1-2-5-6-10	17
629	D	2009-04-28	15	Newry	443		1	2	3	2	5	4	3	1	2	5	6	10	1	2-3-2-5-4-3-1-2-5-6-10	17
630	D	2009-04-28	15	Newry	444		1	2	3	2	5	4	3	1	2	5	6	10	1	2-3-2-5-4-3-1-2-5-6-10	17
631	D	2009-04-28	15	Newry	444		1	2	3	2	5	4	3	1	2	5	6	10	1	2-3-2-5-4-3-1-2-5-6-10	17
632	D	2009-04-28	15	Newry	444		1	2	3	2	5	4	3	1	2	5	6	10	1	2-3-2-5-4-3-1-2-5-6-10	17
633	D	2009-04-28	15	Newry	444		1	2	3	2	5	4	3	1	2	5	6	10	1	2-3-2-5-4-3-1-2-5-6-10	17
634	D	2009-04-28	15	Newry	444		1	2	3	2	5	4	3	1	2	5	6	10	1	2-3-2-5-4-3-1-2-5-6-10	17
635	D	2009-04-28	15	Newry	445		1	2	3	2	5	4	3	1	2	5	6	10	1	2-3-2-5-4-3-1-2-5-6-10	17
636	D	2009-04-28	15	Newry	445		1	2	3	2	5	4	3	1	2	5	6	10	1	2-3-2-5-4-3-1-2-5-6-10	17
637	D	2009-04-28	15	Newry	445		1	2	3	2	5	4	3	1	2	5	6	10	1	2-3-2-5-4-3-1-2-5-6-10	17
638	D	2009-04-28	15	Newry	445		1	2	3	2	5	4	3	1	2	5	10	10	1	2-3-2-5-4-3-1-2-5-10-10	120
639	D	2009-04-28	15	Newry	445		1	2	3	2	5	4	3	1	2	5	6	10	1	2-3-2-5-4-3-1-2-5-6-10	17
640	D	2009-04-28	15	Newry	446		1	2	3	2	5	4	3	1	2	5	6	10	1	2-3-2-5-4-3-1-2-5-6-10	17
641	D	2009-05-21	130	Armagh	285	C	1	2	3	2	5	4	3	1	2	5	6	10	1	2-3-2-5-4-3-1-2-5-6-10	17
642	D	2009-06-08	155	Newry	330	C	1	2	3	2	5	4	3	1	2	5	6	10	1	2-3-2-5-4-3-1-2-5-6-10	17
643	D	2009-06-08	155	Newry	330		1	2	3	2	5	4	3	1	2	5	6	10	1	2-3-2-5-4-3-1-2-5-6-10	17
644	D	2009-06-08	155	Newry	330		1	2	3	2	5	4	3	1	2	5	6	10	1	2-3-2-5-4-3-1-2-5-6-10	17
645	D	2009-06-08	155	Newry	330		1	2	3	2	5	4	3	1	2	5	6	10	1	2-3-2-5-4-3-1-2-5-6-10	17
646	D	2009-07-02	8	Newry	365	C	1	2	3	2	5	4	3	1	2	5	6	10	1	2-3-2-5-4-3-1-2-5-6-10	17
647	D	2009-07-02	8	Newry	365		1	2	3	2	5	4	3	1	2	5	6	10	1	2-3-2-5-4-3-1-2-5-6-10	17
648	D	2009-07-02	8	Newry	365		1	2	3	2	5	4	3	1	2	5	6	10	1	2-3-2-5-4-3-1-2-5-6-10	17
649	D	2009-07-02	8	Newry	365		1	2	3	2	5	4	3	1	2	5	6	10	1	2-3-2-5-4-3-1-2-5-6-10	17
650	D	2009-07-02	8	Newry	365		1	2	3	2	5	4	3	1	2	5	6	10	1	2-3-2-5-4-3-1-2-5-6-10	17
651	D	2009-07-02	8	Newry	366		1	2	3	2	5	4	3	1	2	5	6	10	1	2-3-2-5-4-3-1-2-5-6-10	17
652	D	2009-07-02	8	Newry	366		1	2	3	2	5	4	3	1	2	5	6	10	1	2-3-2-5-4-3-1-2-5-6-10	17
653	D	2009-09-21	13	Newry	422	C	1	2	3	2	5	4	3	1	2	5	6	9	1	2-3-2-5-4-3-1-2-5-6-9	1
654	D	2009-09-21	13	Newry	422		1	2	3	2	5	4	3	1	2	5	6	8	1	2-3-2-5-4-3-1-2-5-6-8	35
655	D	2009-09-21	13	Newry	422		1	2	3	2	5	4	3	1	2	5	6	9	1	2-3-2-5-4-3-1-2-5-6-9	1
656	D	2009-09-21	13	Newry	423		1	2	3	2	5	4	3	1	2	5	6	9	1	2-3-2-5-4-3-1-2-5-6-9	1
657	D	2009-09-21	13	Newry	423		1	2	3	2	5	4	3	1	2	5	6	9	1	2-3-2-5-4-3-1-2-5-6-9	1
658	D	2009-09-22	13	Newry	424		1	2	3	2	5	4	3	1	2	5	6	9	1	2-3-2-5-4-3-1-2-5-6-9	1
659	D	2009-09-22	13	Newry	424		1	2	3	2	5	4	3	1	2	5	6	9	1	2-3-2-5-4-3-1-2-5-6-9	1
660	D	2009-09-22	13	Newry	424		1	2	3	2	5	4	3	1	2	5	6	9	1	2-3-2-5-4-3-1-2-5-6-9	1
661	D	2009-09-22	13	Newry	424		1	2	3	2	5	4	3	1	2	5	6	9	1	2-3-2-5-4-3-1-2-5-6-9	1
662	D	2009-09-22	13	Newry	424		1	2	3	2	5	4	3	1	2	5	6	9	1	2-3-2-5-4-3-1-2-5-6-9	1
663	D	2009-09-22	13	Newry	425		1	2	3	2	5	4	3	1	2	5	6	9	1	2-3-2-5-4-3-1-2-5-6-9	1
664	D	2009-09-22	13	Newry	425		1	2	3	2	5	4	3	1	2	5	6	9	1	2-3-2-5-4-3-1-2-5-6-9	1
665	D	2009-09-22	13	Newry	425		1	2	3	2	5	4	3	1	2	5	6	9	1	2-3-2-5-4-3-1-2-5-6-9	1
666	D	2009-09-23	13	Newry	425		1	2	3	2	5	4	3	1	2	5	6	9	1	2-3-2-5-4-3-1-2-5-6-9	1
667	D	2009-09-24	13	Newry	425		1	2	3	2	5	4	3	1	2	5	6	9	1	2-3-2-5-4-3-1-2-5-6-9	1
668	D	2009-09-25	13	Newry	426		1	2	3	2	5	4	3	1	2	5	6	9	1	2-3-2-5-4-3-1-2-5-6-9	1
669	D	2009-09-26	13	Newry	426		1	2	3	2	5	4	3	1	2	5	6	9	1	2-3-2-5-4-3-1-2-5-6-9	1
670	D	2009-09-27	13	Newry	426		1	2	3	2	5	4	3	2	3	5	6	9	4	2-3-2-5-4-3-2-3-5-6-9	124
671	D	2009-09-28	13	Newry	426		1	2	3	2	5	4	3	1	2	5	6	9	1	2-3-2-5-4-3-1-2-5-6-9	1
672	D	2009-09-29	13	Newry	426		1	2	3	2	5	4	3	1	2	5	6	9	1	2-3-2-5-4-3-1-2-5-6-9	1
673	D	2009-11-06	104	Armagh	192	C	1	2	3	2	5	4	3	1	2	5	6	9	1	2-3-2-5-4-3-1-2-5-6-9	1
674	D	2009-11-06	104	Armagh	192		1	2	3	2	5	4	3	1	2	5	6	9	1	2-3-2-5-4-3-1-2-5-6-9	1
675	D	2009-11-06	104	Armagh	192		1	2	3	2	5	4	3	1	2	5	6	9	1	2-3-2-5-4-3-1-2-5-6-9	1
676	D	2009-11-06	104	Armagh	192		1	2	3	2	5	4	3	1	2	5	6	9	1	2-3-2-5-4-3-1-2-5-6-9	1
677	D	2009-11-06	104	Armagh	192		1	2	3	2	5	4	3	1	2	5	6	9	1	2-3-2-5-4-3-1-2-5-6-9	1
678	D	2009-11-06	1	Coleraine	35	C	1	2	3	2	5	4	3	1	2	5	6	10	1	2-3-2-5-4-3-1-2-5-6-10	17
679	D	2009-11-11	18	Dungannon	727	C	1	2	3	2	5	4	3	1	2	5	6	10	1	2-3-2-5-4-3-1-2-5-6-10	17
680	D	2009-11-11	18	Dungannon	727		1	2	3	2	5	4	3	1	2	5	6	10	1	2-3-2-5-4-3-1-2-5-6-10	17
681	D	2009-11-11	18	Dungannon	727		1	2	3	2	5	4	3	1	2	5	6	10	1	2-3-2-5-4-3-1-2-5-6-10	17
682	D	2009-11-26	10	Newry	400		1	2	3	2	5	4	3	1	2	5	6	9	1	2-3-2-5-4-3-1-2-5-6-9	1
683	D	2009-12-09	10	Newry	400		1	2	3	2	5	4	3	1	2	6	6	7	1	2-3-2-5-4-3-1-2-6-6-7	15
684	D	2009-12-09	10	Newry	400		1	2	3	2	5	4	3	1	2	6	6	7	1	2-3-2-5-4-3-1-2-6-6-7	15
685	D	2009-12-09	10	Newry	400	C	1	2	3	2	5	4	3	1	2	6	6	9	1	2-3-2-5-4-3-1-2-6-6-9	125
686	D	2009-12-09	10	Newry	400		1	2	3	2	5	4	3	1	2	6	6	9	1	2-3-2-5-4-3-1-2-6-6-9	125
687	D	2009-12-09	10	Newry	400		1	2	3	2	5	4	3	1	2	6	6	9	1	2-3-2-5-4-3-1-2-6-6-9	125
688	D	2010-01-11	46	Armagh	55	C	1	2	3	2	5	4	3	1	2	5	6	9	1	2-3-2-5-4-3-1-2-5-6-9	1
689	D	2010-01-11	46	Armagh	55		1	2	3	2	5	4	3	1	2	5	6	9	1	2-3-2-5-4-3-1-2-5-6-9	1
690	D	2010-01-11	46	Armagh	55		1	2	3	2	5	4	3	1	2	5	6	9	1	2-3-2-5-4-3-1-2-5-6-9	1
691	D	2010-01-28	97	Armagh	148	C	1	2	3	2	5	4	3	1	2	5	6	9	1	2-3-2-5-4-3-1-2-5-6-9	1
692	D	2010-01-28	97	Armagh	148		1	2	3	2	5	4	3	1	2	5	6	9	1	2-3-2-5-4-3-1-2-5-6-9	1
693	D	2010-01-28	97	Armagh	148		1	2	3	2	5	4	3	1	2	5	6	9	1	2-3-2-5-4-3-1-2-5-6-9	1
694	D	2010-01-28	97	Armagh	148		1	2	3	2	5	4	3	1	2	5	6	9	1	2-3-2-5-4-3-1-2-5-6-9	1
695	D	2010-01-29	108	Armagh	205		1	2	3	2	5	4	3	1	2	5	6	9	1	2-3-2-5-4-3-1-2-5-6-9	1
696	D	2010-02-04	17	Newry	510	C	1	2	3	2	5	4	3	1	2	5	6	9	1	2-3-2-5-4-3-1-2-5-6-9	1
697	D	2010-02-09	342	Dungannon	705	C	1	2	3	2	5	4	3	1	2	5	6	9	1	2-3-2-5-4-3-1-2-5-6-9	1
698	D	2010-02-09	342	Dungannon	705		1	2	3	2	5	4	3	1	2	5	6	9	1	2-3-2-5-4-3-1-2-5-6-9	1
699	D	2010-02-09	108	Armagh	205	C	1	2	3	2	5	4	3	1	2	5	6	9	1	2-3-2-5-4-3-1-2-5-6-9	1
700	D	2010-02-09	108	Armagh	205		1	2	3	2	5	4	3	1	2	5	6	9	1	2-3-2-5-4-3-1-2-5-6-9	1
701	D	2010-02-09	108	Armagh	205		1	2	3	2	5	4	3	1	2	5	6	9	1	2-3-2-5-4-3-1-2-5-6-9	1
702	D	2010-02-09	198	Newry	421	C	1	2	3	2	5	4	3	1	2	5	6	9	1	2-3-2-5-4-3-1-2-5-6-9	1
703	D	2010-02-09	198	Newry	421		1	2	3	2	5	4	3	1	2	5	6	9	1	2-3-2-5-4-3-1-2-5-6-9	1
704	D	2010-02-09	198	Newry	421		1	2	3	2	5	4	3	1	2	5	6	9	1	2-3-2-5-4-3-1-2-5-6-9	1
705	D	2010-02-09	198	Newry	421		1	2	3	2	5	4	3	1	2	5	6	9	1	2-3-2-5-4-3-1-2-5-6-9	1
706	D	2010-02-11	11	Newry	408	C	1	2	3	2	5	4	3	1	2	5	6	9	1	2-3-2-5-4-3-1-2-5-6-9	1
707	D	2010-02-11	11	Newry	408		1	2	3	2	5	4	3	1	2	5	6	9	1	2-3-2-5-4-3-1-2-5-6-9	1
708	D	2010-02-11	11	Newry	408		1	2	3	2	5	4	3	1	2	5	6	9	1	2-3-2-5-4-3-1-2-5-6-9	1
709	D	2010-02-11	11	Newry	408		1	2	3	2	5	4	3	1	2	5	6	8	1	2-3-2-5-4-3-1-2-5-6-8	35
710	D	2010-02-11	11	Newry	408		1	2	3	2	5	4	3	1	2	5	6	9	1	2-3-2-5-4-3-1-2-5-6-9	1
711	D	2010-02-11	168	Newry	349		1	2	3	2	5	4	3	1	2	5	6	8	1	2-3-2-5-4-3-1-2-5-6-8	35
712	D	2010-02-17	97	Armagh	149		1	2	3	2	5	4	3	1	2	5	6	9	1	2-3-2-5-4-3-1-2-5-6-9	1
713	D	2010-02-17	97	Armagh	149		1	2	3	2	5	4	3	1	2	5	6	8	1	2-3-2-5-4-3-1-2-5-6-8	35
714	D	2010-02-17	97	Armagh	149		1	2	3	2	5	4	3	1	2	5	6	9	1	2-3-2-5-4-3-1-2-5-6-9	1
715	D	2010-02-17	97	Armagh	149		1	2	3	2	5	4	3	1	2	5	6	9	1	2-3-2-5-4-3-1-2-5-6-9	1
716	D	2010-02-17	97	Armagh	149		1	2	3	2	5	4	3	1	2	5	6	9	1	2-3-2-5-4-3-1-2-5-6-9	1
717	D	2010-02-16	11	Newry	409		1	2	3	2	5	4	3	1	2	5	6	9	1	2-3-2-5-4-3-1-2-5-6-9	1
718	D	2010-02-16	11	Newry	409		1	2	3	2	6	4	3	1	2	5	6	9	1	2-3-2-6-4-3-1-2-5-6-9	106
719	D	2010-02-16	11	Newry	409		1	2	3	2	5	4	3	1	2	5	6	9	1	2-3-2-5-4-3-1-2-5-6-9	1
720	D	2010-02-16	11	Newry	409		1	2	3	2	5	4	3	1	2	5	6	9	1	2-3-2-5-4-3-1-2-5-6-9	1
721	D	2010-02-18	84	Armagh	126		1	2	3	2	5	4	3	1	2	5	6	10	1	2-3-2-5-4-3-1-2-5-6-10	17
722	D	2010-02-18	84	Armagh	126	C	1	2	3	2	5	4	3	1	2	5	6	9	1	2-3-2-5-4-3-1-2-5-6-9	1
723	D	2010-02-18	84	Armagh	126		1	2	3	2	5	4	3	1	2	5	6	9	1	2-3-2-5-4-3-1-2-5-6-9	1
724	D	2010-02-18	84	Armagh	126		1	2	3	2	5	4	3	1	2	5	6	9	1	2-3-2-5-4-3-1-2-5-6-9	1
725	D	2010-02-18	84	Armagh	126		1	2	3	2	5	4	3	1	2	5	6	9	1	2-3-2-5-4-3-1-2-5-6-9	1
726	D	2010-02-18	168	Newry	349	C	1	2	3	2	5	4	3	1	2	5	6	9	1	2-3-2-5-4-3-1-2-5-6-9	1
727	D	2010-02-18	168	Newry	349		1	2	3	2	5	4	3	1	2	5	6	9	1	2-3-2-5-4-3-1-2-5-6-9	1
728	D	2010-02-18	168	Newry	349		1	2	3	2	5	4	3	1	2	5	6	9	1	2-3-2-5-4-3-1-2-5-6-9	1
729	D	2010-02-19	84	Armagh	127		1	2	3	2	5	4	3	1	2	5	6	9	1	2-3-2-5-4-3-1-2-5-6-9	1
730	D	2010-02-19	84	Armagh	128		1	2	3	2	5	4	3	1	2	5	6	9	1	2-3-2-5-4-3-1-2-5-6-9	1
731	D	2010-02-23	115	Armagh	226	C	1	2	3	2	5	4	3	1	2	5	6	9	1	2-3-2-5-4-3-1-2-5-6-9	1
732	D	2010-02-25	108	Armagh	206		1	2	3	2	5	4	3	1	2	5	6	9	1	2-3-2-5-4-3-1-2-5-6-9	1
733	D	2010-02-25	108	Armagh	206		1	2	3	2	5	4	3	1	2	5	6	9	1	2-3-2-5-4-3-1-2-5-6-9	1
734	D	2010-02-25	108	Armagh	206		1	2	3	2	5	4	3	1	2	5	6	8	1	2-3-2-5-4-3-1-2-5-6-8	35
735	D	2010-02-25	108	Armagh	206		1	2	3	2	5	4	3	1	2	5	6	9	1	2-3-2-5-4-3-1-2-5-6-9	1
736	D	2010-02-25	108	Armagh	206		1	2	3	2	5	4	3	1	2	5	6	9	1	2-3-2-5-4-3-1-2-5-6-9	1
737	D	2010-03-01	208	Newry	449		1	2	3	2	5	4	3	1	2	5	6	9	1	2-3-2-5-4-3-1-2-5-6-9	1
738	D	2010-03-04	105	Armagh	193	C	1	2	3	2	5	4	3	1	2	5	6	9	1	2-3-2-5-4-3-1-2-5-6-9	1
739	D	2010-03-04	105	Armagh	193		1	2	3	2	5	4	3	1	2	5	6	9	1	2-3-2-5-4-3-1-2-5-6-9	1
740	D	2010-03-04	105	Armagh	193		1	2	3	2	5	4	3	1	2	5	6	9	1	2-3-2-5-4-3-1-2-5-6-9	1
741	D	2010-03-04	105	Armagh	193		1	2	3	2	5	4	3	1	2	5	6	9	1	2-3-2-5-4-3-1-2-5-6-9	1
742	D	2010-03-04	105	Armagh	193		1	2	3	2	5	4	3	1	2	5	6	9	1	2-3-2-5-4-3-1-2-5-6-9	1
743	D	2010-03-15	208	Newry	449	C	1	2	3	2	5	4	3	1	2	5	6	9	1	2-3-2-5-4-3-1-2-5-6-9	1
744	D	2010-03-15	208	Newry	449		1	2	3	2	5	4	3	1	2	5	6	9	1	2-3-2-5-4-3-1-2-5-6-9	1
745	D	2010-03-15	208	Newry	449		1	2	3	2	5	4	3	1	2	5	6	9	1	2-3-2-5-4-3-1-2-5-6-9	1
746	D	2010-03-15	208	Newry	449		1	2	3	2	5	4	3	1	2	5	6	9	1	2-3-2-5-4-3-1-2-5-6-9	1
747	D	2010-03-15	208	Newry	449		1	2	3	2	5	4	3	1	2	5	6	9	1	2-3-2-5-4-3-1-2-5-6-9	1
748	D	2010-03-23	41	Armagh	50	C	1	2	3	2	5	4	3	1	2	5	6	9	1	2-3-2-5-4-3-1-2-5-6-9	1
749	D	2010-03-23	41	Armagh	50		1	2	3	2	5	4	3	1	2	5	6	9	1	2-3-2-5-4-3-1-2-5-6-9	1
750	D	2010-03-23	41	Armagh	50		1	2	3	2	5	4	3	1	2	5	6	9	1	2-3-2-5-4-3-1-2-5-6-9	1
751	D	2010-03-23	41	Armagh	50		1	2	3	2	5	4	3	1	2	5	6	9	1	2-3-2-5-4-3-1-2-5-6-9	1
752	D	2010-03-23	41	Armagh	50		1	2	3	2	5	4	3	1	2	5	6	9	1	2-3-2-5-4-3-1-2-5-6-9	1
753	D	2010-03-30	181	Newry	374	C	1	2	3	2	5	4	3	1	2	5	6	7	1	2-3-2-5-4-3-1-2-5-6-7	4
754	D	2010-03-30	181	Newry	374		1	2	3	2	5	4	3	1	2	5	6	7	1	2-3-2-5-4-3-1-2-5-6-7	4
755	D	2010-03-30	181	Newry	374		1	2	3	2	5	4	3	1	2	5	6	7	1	2-3-2-5-4-3-1-2-5-6-7	4
756	D	2010-03-30	14	Newry	438		1	2	3	2	5	4	3	1	2	5	6	8	1	2-3-2-5-4-3-1-2-5-6-8	35
757	D	2010-03-30	14	Newry	438		1	2	3	2	5	4	3	1	2	5	6	6	1	2-3-2-5-4-3-1-2-5-6-6	2
758	D	2010-03-30	14	Newry	438		1	2	3	2	5	4	3	1	2	5	6	7	1	2-3-2-5-4-3-1-2-5-6-7	4
759	D	2010-03-30	14	Newry	438		1	2	3	2	5	4	3	1	2	5	6	7	1	2-3-2-5-4-3-1-2-5-6-7	4
760	D	2010-03-30	14	Newry	438		1	2	3	2	5	4	3	1	2	5	6	8	1	2-3-2-5-4-3-1-2-5-6-8	35
761	D	2010-03-30	153	Newry	323	C	1	2	3	2	5	4	3	1	2	5	6	9	1	2-3-2-5-4-3-1-2-5-6-9	1
762	D	2010-03-30	153	Newry	323		1	2	3	2	5	4	3	1	2	5	6	9	1	2-3-2-5-4-3-1-2-5-6-9	1
763	D	2010-03-30	153	Newry	323		1	2	3	2	5	4	3	1	2	5	6	9	1	2-3-2-5-4-3-1-2-5-6-9	1
764	D	2010-03-30	153	Newry	323		1	2	3	2	5	4	3	1	2	5	6	9	1	2-3-2-5-4-3-1-2-5-6-9	1
765	D	2010-03-30	153	Newry	323		1	2	3	2	5	4	3	1	2	5	6	9	1	2-3-2-5-4-3-1-2-5-6-9	1
766	D	2010-03-30	153	Newry	324		1	2	3	2	5	4	3	1	2	5	6	9	1	2-3-2-5-4-3-1-2-5-6-9	1
767	D	2010-03-30	153	Newry	324		1	2	3	2	5	4	3	1	2	5	6	9	1	2-3-2-5-4-3-1-2-5-6-9	1
768	D	2010-03-30	153	Newry	324		1	2	3	2	5	4	3	1	2	5	6	9	1	2-3-2-5-4-3-1-2-5-6-9	1
769	D	2010-03-30	153	Newry	324		1	2	3	2	5	4	3	1	2	5	6	9	1	2-3-2-5-4-3-1-2-5-6-9	1
770	D	2010-03-30	153	Newry	324		1	2	3	2	5	4	3	1	2	5	6	9	1	2-3-2-5-4-3-1-2-5-6-9	1
771	D	2010-03-30	153	Newry	325		1	2	3	2	5	4	3	1	2	5	6	7	1	2-3-2-5-4-3-1-2-5-6-7	4
772	D	2010-03-30	153	Newry	325		1	2	3	2	5	4	3	1	2	5	6	7	1	2-3-2-5-4-3-1-2-5-6-7	4
773	D	2010-03-30	153	Newry	325		1	2	3	2	5	4	3	1	2	5	6	7	1	2-3-2-5-4-3-1-2-5-6-7	4
774	D	2010-03-30	153	Newry	325		1	2	3	2	5	4	3	1	2	5	6	7	1	2-3-2-5-4-3-1-2-5-6-7	4
775	D	2010-03-30	153	Newry	325		1	2	3	2	5	4	3	1	2	5	6	8	1	2-3-2-5-4-3-1-2-5-6-8	35
776	D	2010-04-13	153	Newry	326		1	2	3	2	5	4	3	2	3	5	6	7	4	2-3-2-5-4-3-2-3-5-6-7	126
777	D	2010-04-13	153	Newry	326		1	2	3	2	5	4	3	1	2	5	6	7	1	2-3-2-5-4-3-1-2-5-6-7	4
778	D	2010-04-13	153	Newry	326		1	2	3	2	5	4	3	1	2	5	6	5	1	2-3-2-5-4-3-1-2-5-6-5	45
779	D	2010-04-13	153	Newry	326		1	2	3	2	5	4	3	1	2	5	6	5	1	2-3-2-5-4-3-1-2-5-6-5	45
780	D	2010-04-13	153	Newry	326		1	2	3	2	5	4	3	1	2	5	6	7	1	2-3-2-5-4-3-1-2-5-6-7	4
781	D	2010-04-15	14	Newry	439		1	2	3	2	5	4	3	1	2	5	7	9	1	2-3-2-5-4-3-1-2-5-7-9	115
782	D	2010-04-15	14	Newry	439	C	1	2	3	2	5	4	3	1	2	5	6	7	1	2-3-2-5-4-3-1-2-5-6-7	4
783	D	2010-04-15	14	Newry	439		1	2	3	2	5	4	3	1	2	5	6	7	1	2-3-2-5-4-3-1-2-5-6-7	4
784	D	2010-05-06	11	Newry	410		1	2	3	2	5	4	3	1	2	5	6	9	1	2-3-2-5-4-3-1-2-5-6-9	1
785	D	2010-05-06	11	Newry	410		1	2	3	2	5	4	3	1	2	5	6	9	1	2-3-2-5-4-3-1-2-5-6-9	1
786	D	2010-05-06	11	Newry	410		1	2	3	2	5	4	3	1	2	5	6	9	1	2-3-2-5-4-3-1-2-5-6-9	1
787	D	2010-05-06	11	Newry	410		1	2	3	2	5	4	3	1	2	5	6	9	1	2-3-2-5-4-3-1-2-5-6-9	1
788	D	2010-05-06	11	Newry	410		1	2	3	2	5	4	3	1	2	5	6	9	1	2-3-2-5-4-3-1-2-5-6-9	1
789	D	2010-05-18	9	Newry	387		1	2	3	2	5	4	3	1	2	7	6	7	1	2-3-2-5-4-3-1-2-7-6-7	87
790	D	2010-05-18	9	Newry	387		1	2	3	2	5	4	3	1	2	7	6	7	1	2-3-2-5-4-3-1-2-7-6-7	87
791	D	2010-05-18	9	Newry	387		1	2	3	2	5	4	3	1	2	7	6	7	1	2-3-2-5-4-3-1-2-7-6-7	87
792	D	2010-05-18	9	Newry	387		1	2	3	2	5	4	3	1	2	7	6	6	1	2-3-2-5-4-3-1-2-7-6-6	119
793	D	2010-05-18	9	Newry	387		1	2	3	2	5	4	3	1	2	7	6	7	1	2-3-2-5-4-3-1-2-7-6-7	87
794	D	2010-05-18	9	Newry	388		1	2	3	2	5	4	3	1	2	7	6	7	1	2-3-2-5-4-3-1-2-7-6-7	87
795	D	2010-05-18	9	Newry	388		1	2	3	2	5	4	3	1	2	7	6	8	1	2-3-2-5-4-3-1-2-7-6-8	116
796	D	2010-05-18	9	Newry	388		1	2	3	2	5	4	3	1	2	7	6	7	1	2-3-2-5-4-3-1-2-7-6-7	87
797	D	2010-05-18	9	Newry	388		1	2	3	2	5	4	3	1	2	8	6	7	1	2-3-2-5-4-3-1-2-8-6-7	117
798	D	2010-05-18	9	Newry	388		1	2	3	2	5	4	3	1	2	7	6	7	1	2-3-2-5-4-3-1-2-7-6-7	87
799	D	2010-05-18	9	Newry	389		1	2	3	2	5	4	3	1	2	7	6	7	1	2-3-2-5-4-3-1-2-7-6-7	87
800	D	2010-05-18	9	Newry	389		1	2	3	2	5	4	3	1	2	7	7	5	1	2-3-2-5-4-3-1-2-7-7-5	122
801	D	2010-05-18	9	Newry	389		1	2	3	2	5	4	3	1	2	7	6	7	1	2-3-2-5-4-3-1-2-7-6-7	87
802	D	2010-05-18	9	Newry	389		1	2	3	2	5	4	3	1	2	7	6	7	1	2-3-2-5-4-3-1-2-7-6-7	87
803	D	2010-05-18	9	Newry	389		1	2	3	2	5	4	3	1	2	7	6	7	1	2-3-2-5-4-3-1-2-7-6-7	87
804	D	2010-05-18	9	Newry	390	C	1	2	3	2	5	4	3	1	2	7	6	7	1	2-3-2-5-4-3-1-2-7-6-7	87
805	D	2010-05-18	9	Newry	390		1	2	3	2	5	4	3	1	2	7	6	7	1	2-3-2-5-4-3-1-2-7-6-7	87
806	D	2010-05-18	9	Newry	390		1	2	3	2	5	4	3	1	2	7	6	7	1	2-3-2-5-4-3-1-2-7-6-7	87
807	D	2010-05-18	9	Newry	390		1	2	3	2	5	4	3	1	2	7	6	7	1	2-3-2-5-4-3-1-2-7-6-7	87
808	D	2010-05-13	68	Armagh	95		1	2	3	2	5	4	3	1	2	5	6	9	1	2-3-2-5-4-3-1-2-5-6-9	1
809	D	2010-05-18	68	Armagh	96	C	1	2	3	2	5	4	3	1	2	5	6	9	1	2-3-2-5-4-3-1-2-5-6-9	1
810	D	2010-05-18	68	Armagh	96		1	2	3	2	5	4	3	1	2	5	6	9	1	2-3-2-5-4-3-1-2-5-6-9	1
811	D	2010-05-18	68	Armagh	96		1	2	3	2	5	4	3	1	2	5	6	9	1	2-3-2-5-4-3-1-2-5-6-9	1
812	D	2010-05-18	68	Armagh	96		1	2	3	2	5	4	3	1	2	5	4	9	1	2-3-2-5-4-3-1-2-5-4-9	81
813	D	2010-05-18	68	Armagh	96		1	2	3	2	5	4	3	1	2	5	4	9	1	2-3-2-5-4-3-1-2-5-4-9	81
814	D	2010-05-27	68	Armagh	95		1	2	3	2	5	4	3	1	2	5	6	9	1	2-3-2-5-4-3-1-2-5-6-9	1
815	D	2010-05-27	68	Armagh	95		1	2	3	2	5	4	3	1	2	5	6	9	1	2-3-2-5-4-3-1-2-5-6-9	1
816	D	2010-05-27	68	Armagh	95		1	2	3	2	5	4	3	1	2	5	6	9	1	2-3-2-5-4-3-1-2-5-6-9	1
817	D	2010-05-27	68	Armagh	95		1	2	3	2	4	4	3	1	2	5	6	9	1	2-3-2-4-4-3-1-2-5-6-9	78
818	D	2010-05-27	68	Armagh	95		1	2	3	2	5	4	3	1	2	5	7	9	1	2-3-2-5-4-3-1-2-5-7-9	115
819	D	2010-05-27	68	Armagh	97		1	2	3	2	5	4	3	1	2	5	6	9	1	2-3-2-5-4-3-1-2-5-6-9	1
820	D	2010-05-27	68	Armagh	97		1	2	3	2	5	4	3	1	2	5	6	9	1	2-3-2-5-4-3-1-2-5-6-9	1
821	D	2010-05-27	68	Armagh	97		1	2	3	2	5	4	3	1	2	5	6	9	1	2-3-2-5-4-3-1-2-5-6-9	1
822	D	2010-05-27	68	Armagh	97		1	2	3	2	5	4	3	1	2	5	6	9	1	2-3-2-5-4-3-1-2-5-6-9	1
823	D	2010-05-27	68	Armagh	97		1	2	3	2	5	4	3	1	2	5	6	9	1	2-3-2-5-4-3-1-2-5-6-9	1
824	D	2010-06-02	5	Armagh	290		1	2	3	2	5	4	3	1	2	5	7	10	1	2-3-2-5-4-3-1-2-5-7-10	128
825	D	2010-06-02	5	Armagh	291		1	2	3	2	5	4	3	1	2	5	7	9	1	2-3-2-5-4-3-1-2-5-7-9	115
826	D	2010-06-01	5	Armagh	292	C	1	2	3	2	5	4	3	1	2	5	6	9	1	2-3-2-5-4-3-1-2-5-6-9	1
827	D	2010-06-01	5	Armagh	292		1	2	3	2	5	4	3	1	2	5	6	9	1	2-3-2-5-4-3-1-2-5-6-9	1
828	D	2010-06-01	5	Armagh	292		1	2	3	2	5	4	3	1	2	5	6	9	1	2-3-2-5-4-3-1-2-5-6-9	1
829	D	2010-06-01	5	Armagh	292		1	2	3	2	5	4	3	1	2	5	6	9	1	2-3-2-5-4-3-1-2-5-6-9	1
830	D	2010-06-17	112	Armagh	217	C	1	2	3	2	5	4	3	1	2	5	6	9	1	2-3-2-5-4-3-1-2-5-6-9	1
831	D	2010-06-17	112	Armagh	217		1	2	3	2	5	4	3	1	2	5	6	9	1	2-3-2-5-4-3-1-2-5-6-9	1
832	D	2010-06-17	112	Armagh	217		1	2	3	2	5	4	3	1	2	5	6	9	1	2-3-2-5-4-3-1-2-5-6-9	1
833	D	2010-06-17	112	Armagh	217		1	2	3	2	5	4	3	1	2	5	7	9	1	2-3-2-5-4-3-1-2-5-7-9	115
834	D	2010-06-17	112	Armagh	217		1	2	3	2	5	4	3	1	2	5	6	10	1	2-3-2-5-4-3-1-2-5-6-10	17
835	D	2010-06-17	112	Armagh	218		1	2	3	2	5	4	3	1	2	5	6	9	1	2-3-2-5-4-3-1-2-5-6-9	1
836	D	2010-06-17	112	Armagh	218		1	2	3	2	5	4	3	1	2	5	6	9	1	2-3-2-5-4-3-1-2-5-6-9	1
837	D	2010-06-17	112	Armagh	218		1	2	3	2	5	4	3	1	2	5	6	9	1	2-3-2-5-4-3-1-2-5-6-9	1
838	D	2010-06-17	112	Armagh	218		1	2	3	2	5	4	3	1	2	5	6	9	1	2-3-2-5-4-3-1-2-5-6-9	1
839	D	2010-06-17	112	Armagh	218		1	2	3	2	5	4	3	1	2	5	6	9	1	2-3-2-5-4-3-1-2-5-6-9	1
840	D	2010-06-17	112	Armagh	219		1	2	3	2	5	4	3	1	2	5	6	9	1	2-3-2-5-4-3-1-2-5-6-9	1
841	D	2010-06-17	112	Armagh	219		1	2	3	2	5	4	3	1	2	6	6	9	1	2-3-2-5-4-3-1-2-6-6-9	125
842	D	2010-06-17	112	Armagh	219		1	2	3	2	5	4	3	1	2	5	6	9	1	2-3-2-5-4-3-1-2-5-6-9	1
843	D	2010-06-17	112	Armagh	219		1	2	3	2	5	4	3	1	2	5	6	9	1	2-3-2-5-4-3-1-2-5-6-9	1
844	D	2010-06-17	112	Armagh	219		1	2	3	2	5	4	3	1	2	5	6	9	1	2-3-2-5-4-3-1-2-5-6-9	1
845	D	2010-06-17	112	Armagh	220		1	2	3	2	5	4	3	1	2	5	6	9	1	2-3-2-5-4-3-1-2-5-6-9	1
846	D	2010-06-17	112	Armagh	220		1	2	3	2	5	4	3	1	2	5	6	9	1	2-3-2-5-4-3-1-2-5-6-9	1
847	D	2010-06-17	112	Armagh	220		1	2	3	2	5	4	3	1	2	5	6	9	1	2-3-2-5-4-3-1-2-5-6-9	1
848	D	2010-06-17	112	Armagh	220		1	2	3	2	5	4	3	1	2	5	6	9	1	2-3-2-5-4-3-1-2-5-6-9	1
849	D	2010-06-17	112	Armagh	220		1	2	3	2	5	4	3	1	2	5	6	9	1	2-3-2-5-4-3-1-2-5-6-9	1
850	D	2010-06-17	76	Armagh	109	C	1	2	3	2	5	4	3	1	2	5	6	9	1	2-3-2-5-4-3-1-2-5-6-9	1
851	D	2010-06-17	76	Armagh	109		1	2	3	2	5	4	3	1	2	5	6	9	1	2-3-2-5-4-3-1-2-5-6-9	1
852	D	2010-06-17	76	Armagh	109		1	2	3	2	5	4	3	1	2	5	6	9	1	2-3-2-5-4-3-1-2-5-6-9	1
853	D	2010-06-17	76	Armagh	109		1	2	3	2	5	4	3	1	2	5	6	9	1	2-3-2-5-4-3-1-2-5-6-9	1
854	D	2010-06-17	76	Armagh	109		1	2	3	2	5	4	3	1	2	5	6	9	1	2-3-2-5-4-3-1-2-5-6-9	1
855	D	2010-06-22	9	Newry	391		1	2	3	2	5	4	3	1	2	7	6	7	1	2-3-2-5-4-3-1-2-7-6-7	87
856	D	2010-06-22	9	Newry	391		1	2	3	2	5	4	3	1	2	7	6	7	1	2-3-2-5-4-3-1-2-7-6-7	87
857	D	2010-06-22	9	Newry	391		1	2	3	2	5	4	3	1	2	7	6	7	1	2-3-2-5-4-3-1-2-7-6-7	87
858	D	2010-06-22	9	Newry	391		1	2	3	2	5	4	3	1	2	7	6	7	1	2-3-2-5-4-3-1-2-7-6-7	87
859	D	2010-06-22	9	Newry	391		1	2	3	2	5	4	3	1	2	7	6	8	1	2-3-2-5-4-3-1-2-7-6-8	116
860	D	2010-06-17	5	Armagh	290		1	2	3	2	5	4	3	1	2	5	6	9	1	2-3-2-5-4-3-1-2-5-6-9	1
861	D	2010-06-17	5	Armagh	290		1	2	3	2	5	4	3	1	2	5	6	10	1	2-3-2-5-4-3-1-2-5-6-10	17
862	D	2010-06-17	5	Armagh	290		1	2	3	2	5	4	3	1	2	5	6	10	1	2-3-2-5-4-3-1-2-5-6-10	17
863	D	2010-06-17	5	Armagh	290		1	2	3	2	5	4	3	1	2	5	6	9	1	2-3-2-5-4-3-1-2-5-6-9	1
864	D	2010-06-17	5	Armagh	290		1	2	3	2	5	4	3	1	2	5	6	10	1	2-3-2-5-4-3-1-2-5-6-10	17
865	D	2010-06-17	5	Armagh	291		1	2	3	2	5	4	3	1	2	5	6	9	1	2-3-2-5-4-3-1-2-5-6-9	1
866	D	2010-06-17	5	Armagh	291		1	2	3	2	5	4	3	1	2	5	6	9	1	2-3-2-5-4-3-1-2-5-6-9	1
867	D	2010-06-17	5	Armagh	291		1	2	3	2	5	4	3	1	2	5	6	9	1	2-3-2-5-4-3-1-2-5-6-9	1
868	D	2010-06-17	5	Armagh	291		1	2	3	2	5	4	3	1	2	5	6	9	1	2-3-2-5-4-3-1-2-5-6-9	1
869	D	2010-07-01	12	Newry	415	C	1	2	3	2	5	4	3	1	2	5	5	10	1	2-3-2-5-4-3-1-2-5-5-10	85
870	D	2010-07-01	12	Newry	415		1	2	3	2	5	4	3	1	2	5	5	10	1	2-3-2-5-4-3-1-2-5-5-10	85
871	D	2010-07-01	12	Newry	415		1	2	3	2	5	4	3	1	2	5	5	10	1	2-3-2-5-4-3-1-2-5-5-10	85
872	D	2010-07-01	12	Newry	415		1	2	3	2	5	4	3	1	2	5	5	10	1	2-3-2-5-4-3-1-2-5-5-10	85
873	D	2010-07-01	12	Newry	415		1	2	3	2	5	4	3	1	2	5	5	10	1	2-3-2-5-4-3-1-2-5-5-10	85
874	D	2010-07-08	186	Newry	392	C	1	2	3	2	5	4	3	1	2	5	6	9	1	2-3-2-5-4-3-1-2-5-6-9	1
875	D	2010-08-26	4	Armagh	245	C	1	2	3	2	5	4	3	1	2	5	6	9	1	2-3-2-5-4-3-1-2-5-6-9	1
876	D	2010-08-26	4	Armagh	245		1	2	3	2	5	4	3	1	2	5	6	9	1	2-3-2-5-4-3-1-2-5-6-9	1
877	D	2010-08-26	4	Armagh	245		1	2	3	2	5	4	3	1	2	5	6	9	1	2-3-2-5-4-3-1-2-5-6-9	1
878	D	2010-08-26	4	Armagh	245		1	2	3	2	5	4	3	1	2	5	6	9	1	2-3-2-5-4-3-1-2-5-6-9	1
879	D	2010-08-26	4	Armagh	245		1	2	3	2	5	4	3	1	2	5	6	9	1	2-3-2-5-4-3-1-2-5-6-9	1
880	D	2010-08-26	4	Armagh	246		1	2	3	2	5	4	3	1	2	5	6	9	1	2-3-2-5-4-3-1-2-5-6-9	1
881	D	2010-08-26	4	Armagh	246		1	2	3	2	5	4	3	1	2	5	6	9	1	2-3-2-5-4-3-1-2-5-6-9	1
882	D	2010-08-26	4	Armagh	246		1	2	3	2	5	4	3	1	2	5	6	9	1	2-3-2-5-4-3-1-2-5-6-9	1
883	D	2010-08-26	4	Armagh	246		1	2	3	2	5	4	3	1	2	5	6	9	1	2-3-2-5-4-3-1-2-5-6-9	1
884	D	2010-08-26	4	Armagh	246		1	2	3	2	5	4	3	1	2	5	6	9	1	2-3-2-5-4-3-1-2-5-6-9	1
885	D	2010-08-26	4	Armagh	247		1	2	3	2	5	4	3	1	2	5	6	9	1	2-3-2-5-4-3-1-2-5-6-9	1
886	D	2010-08-26	4	Armagh	247		1	2	3	2	5	4	3	1	2	5	6	9	1	2-3-2-5-4-3-1-2-5-6-9	1
887	D	2010-08-26	4	Armagh	247		1	2	3	2	5	4	3	1	2	5	6	9	1	2-3-2-5-4-3-1-2-5-6-9	1
888	D	2010-08-26	4	Armagh	247		1	2	3	2	5	4	3	1	2	5	6	9	1	2-3-2-5-4-3-1-2-5-6-9	1
889	D	2010-08-26	4	Armagh	247		1	2	3	2	5	4	3	1	2	5	6	9	1	2-3-2-5-4-3-1-2-5-6-9	1
890	D	2010-08-26	4	Armagh	248		1	2	3	2	5	4	3	1	2	5	6	9	1	2-3-2-5-4-3-1-2-5-6-9	1
891	D	2010-08-26	4	Armagh	248		1	2	3	2	5	4	3	1	2	5	6	9	1	2-3-2-5-4-3-1-2-5-6-9	1
892	D	2010-08-26	4	Armagh	248		1	2	3	2	5	4	3	1	2	5	6	9	1	2-3-2-5-4-3-1-2-5-6-9	1
893	D	2010-08-26	4	Armagh	248		1	2	3	2	5	4	3	1	2	5	6	9	1	2-3-2-5-4-3-1-2-5-6-9	1
894	D	2010-08-26	4	Armagh	248		1	2	3	2	5	4	3	1	2	5	6	9	1	2-3-2-5-4-3-1-2-5-6-9	1
895	D	2010-08-26	4	Armagh	249		1	2	3	2	5	4	3	1	2	5	6	9	1	2-3-2-5-4-3-1-2-5-6-9	1
896	D	2010-08-26	4	Armagh	249		1	2	3	2	5	4	3	1	2	5	6	9	1	2-3-2-5-4-3-1-2-5-6-9	1
897	D	2010-08-26	4	Armagh	249		1	2	3	2	5	4	3	1	2	5	6	9	1	2-3-2-5-4-3-1-2-5-6-9	1
898	D	2010-08-26	4	Armagh	249		1	2	3	2	5	4	3	1	2	5	6	9	1	2-3-2-5-4-3-1-2-5-6-9	1
899	D	2010-08-26	4	Armagh	249		1	2	3	2	5	4	3	1	2	5	6	9	1	2-3-2-5-4-3-1-2-5-6-9	1
900	D	2010-08-26	7	Newry	333	C	1	2	3	2	5	4	3	1	2	5	6	9	1	2-3-2-5-4-3-1-2-5-6-9	1
901	D	2010-08-26	7	Newry	333		1	2	3	2	5	4	3	1	2	5	6	9	1	2-3-2-5-4-3-1-2-5-6-9	1
902	D	2010-10-12	4	Armagh	240		1	2	3	2	5	4	3	1	2	5	6	10	1	2-3-2-5-4-3-1-2-5-6-10	17
903	D	2010-12-16	205	Newry	440	C	1	2	3	2	5	4	3	1	2	5	6	9	1	2-3-2-5-4-3-1-2-5-6-9	1
904	D	2010-12-16	205	Newry	440		1	2	3	2	5	4	3	1	2	5	5	9	1	2-3-2-5-4-3-1-2-5-5-9	100
905	D	2010-12-17	3	Armagh	157	C	1	2	3	2	5	4	3	1	2	5	6	9	1	2-3-2-5-4-3-1-2-5-6-9	1
906	D	2010-12-17	3	Armagh	157		1	2	3	2	5	4	3	1	2	5	6	9	1	2-3-2-5-4-3-1-2-5-6-9	1
907	D	2010-12-17	3	Armagh	157		1	2	3	2	5	4	3	1	2	5	6	9	1	2-3-2-5-4-3-1-2-5-6-9	1
908	D	2010-12-17	3	Armagh	157		1	2	3	2	5	4	3	1	2	5	6	9	1	2-3-2-5-4-3-1-2-5-6-9	1
909	D	2010-12-17	3	Armagh	157		1	2	3	2	5	4	3	1	2	5	6	9	1	2-3-2-5-4-3-1-2-5-6-9	1
910	D	2010-12-21	6	Newry	327		1	2	3	2	5	4	3	1	2	5	6	7	1	2-3-2-5-4-3-1-2-5-6-7	4
911	D	2011-01-06	6	Newry	327	C	1	2	3	2	5	4	3	1	2	5	6	7	1	2-3-2-5-4-3-1-2-5-6-7	4
912	D	2011-01-06	6	Newry	327		1	2	3	2	5	4	3	1	2	5	6	7	1	2-3-2-5-4-3-1-2-5-6-7	4
913	D	2011-01-06	6	Newry	327		1	2	3	2	5	4	3	1	2	5	6	7	1	2-3-2-5-4-3-1-2-5-6-7	4
914	D	2011-01-06	6	Newry	327		1	2	3	2	5	4	3	1	2	5	6	7	1	2-3-2-5-4-3-1-2-5-6-7	4
915	D	2011-01-06	6	Newry	327		1	2	3	2	5	4	3	1	2	5	6	7	1	2-3-2-5-4-3-1-2-5-6-7	4
916	D	2011-01-11	4	Armagh	241		1	2	3	2	5	4	3	1	2	5	6	10	1	2-3-2-5-4-3-1-2-5-6-10	17
917	D	2011-01-11	4	Armagh	241		1	2	3	2	5	4	3	1	2	5	6	10	1	2-3-2-5-4-3-1-2-5-6-10	17
918	D	2011-01-11	4	Armagh	241		1	2	3	2	5	4	3	1	2	5	6	10	1	2-3-2-5-4-3-1-2-5-6-10	17
919	D	2011-01-11	4	Armagh	241		1	2	3	2	5	4	3	1	2	5	6	9	1	2-3-2-5-4-3-1-2-5-6-9	1
920	D	2011-01-11	4	Armagh	241		1	2	3	2	5	4	3	1	2	5	6	10	1	2-3-2-5-4-3-1-2-5-6-10	17
921	D	2011-01-20	6	Newry	328		1	2	3	2	5	4	3	1	2	5	6	7	1	2-3-2-5-4-3-1-2-5-6-7	4
922	D	2011-01-25	3	Armagh	158		1	2	3	2	5	4	3	1	2	5	6	9	1	2-3-2-5-4-3-1-2-5-6-9	1
923	D	2011-01-25	3	Armagh	158		1	2	3	2	5	4	3	1	2	5	6	9	1	2-3-2-5-4-3-1-2-5-6-9	1
924	D	2011-01-25	3	Armagh	158		1	2	3	2	5	4	3	1	2	5	6	9	1	2-3-2-5-4-3-1-2-5-6-9	1
925	D	2011-01-25	3	Armagh	158		1	2	3	2	5	4	3	1	2	5	6	9	1	2-3-2-5-4-3-1-2-5-6-9	1
926	D	2011-01-25	3	Armagh	158		1	2	3	2	5	4	3	1	2	5	6	9	1	2-3-2-5-4-3-1-2-5-6-9	1
927	D	2011-02-08	4	Armagh	242		1	2	3	2	5	4	3	1	2	5	6	9	1	2-3-2-5-4-3-1-2-5-6-9	1
928	D	2011-02-08	4	Armagh	242		1	2	3	2	5	4	3	1	2	5	6	9	1	2-3-2-5-4-3-1-2-5-6-9	1
929	D	2011-02-08	4	Armagh	242		1	2	3	2	5	4	3	1	2	5	6	9	1	2-3-2-5-4-3-1-2-5-6-9	1
930	D	2011-02-08	4	Armagh	242		1	2	3	2	5	4	3	1	2	5	6	9	1	2-3-2-5-4-3-1-2-5-6-9	1
931	D	2011-02-08	4	Armagh	242		1	2	3	2	5	4	3	1	2	5	6	9	1	2-3-2-5-4-3-1-2-5-6-9	1
932	D	2011-03-10	4	Armagh	243		1	2	3	2	5	4	3	1	2	5	6	8	1	2-3-2-5-4-3-1-2-5-6-8	35
933	D	2011-03-10	4	Armagh	243		1	2	3	2	5	4	3	1	2	5	6	9	1	2-3-2-5-4-3-1-2-5-6-9	1
934	D	2011-03-10	4	Armagh	243		1	2	3	2	5	4	3	1	2	5	6	8	1	2-3-2-5-4-3-1-2-5-6-8	35
935	D	2011-03-10	4	Armagh	243		1	2	3	2	5	4	3	1	2	5	6	8	1	2-3-2-5-4-3-1-2-5-6-8	35
936	D	2011-03-10	4	Armagh	243		1	2	3	2	5	4	3	1	2	5	6	8	1	2-3-2-5-4-3-1-2-5-6-8	35
937	D	2011-03-10	4	Armagh	244		1	2	3	2	5	4	3	1	2	5	6	7	1	2-3-2-5-4-3-1-2-5-6-7	4
938	D	2011-03-10	4	Armagh	244		1	2	3	2	5	4	3	1	2	5	6	8	1	2-3-2-5-4-3-1-2-5-6-8	35
939	D	2011-03-10	4	Armagh	244		1	2	3	2	5	4	3	1	2	5	6	8	1	2-3-2-5-4-3-1-2-5-6-8	35
940	D	2011-03-10	4	Armagh	250		1	2	3	2	5	4	3	1	2	5	6	9	1	2-3-2-5-4-3-1-2-5-6-9	1
941	D	2011-03-10	4	Armagh	250		1	2	3	2	5	4	3	1	2	5	6	9	1	2-3-2-5-4-3-1-2-5-6-9	1
942	D	2011-03-10	4	Armagh	250		1	2	3	2	5	4	3	1	2	5	6	9	1	2-3-2-5-4-3-1-2-5-6-9	1
943	D	2011-03-10	4	Armagh	250		1	2	3	2	5	4	3	1	2	5	6	9	1	2-3-2-5-4-3-1-2-5-6-9	1
944	D	2011-03-10	4	Armagh	250		1	2	3	2	5	4	3	1	2	5	6	9	1	2-3-2-5-4-3-1-2-5-6-9	1
945	D	2011-03-10	4	Armagh	251		1	2	3	2	5	4	3	1	2	5	6	9	1	2-3-2-5-4-3-1-2-5-6-9	1
946	D	2011-03-10	4	Armagh	251		1	2	3	2	5	4	3	1	2	5	6	9	1	2-3-2-5-4-3-1-2-5-6-9	1
947	D	2011-03-10	4	Armagh	251		1	2	3	2	5	4	3	1	2	5	6	9	1	2-3-2-5-4-3-1-2-5-6-9	1
948	D	2011-03-10	4	Armagh	251		1	2	3	2	5	4	3	1	2	5	6	9	1	2-3-2-5-4-3-1-2-5-6-9	1
949	D	2011-03-10	4	Armagh	252		1	2	3	2	5	4	3	1	2	5	6	9	1	2-3-2-5-4-3-1-2-5-6-9	1
950	D	2011-03-10	4	Armagh	252		1	2	3	2	5	4	3	1	2	5	6	9	1	2-3-2-5-4-3-1-2-5-6-9	1
951	D	2011-03-10	4	Armagh	252		1	2	3	2	5	4	3	1	2	5	6	9	1	2-3-2-5-4-3-1-2-5-6-9	1
952	D	2011-03-10	4	Armagh	252		1	2	3	2	5	4	3	1	2	5	6	9	1	2-3-2-5-4-3-1-2-5-6-9	1
953	D	2011-03-10	4	Armagh	252		1	2	3	2	5	4	3	1	2	5	6	9	1	2-3-2-5-4-3-1-2-5-6-9	1
954	D	2011-03-10	4	Armagh	253		1	2	3	2	5	4	3	1	2	5	6	9	1	2-3-2-5-4-3-1-2-5-6-9	1
955	D	2011-03-10	4	Armagh	253		1	2	3	2	5	4	3	1	2	5	6	10	1	2-3-2-5-4-3-1-2-5-6-10	17
956	D	2011-03-10	4	Armagh	253		1	2	3	2	5	4	3	1	2	5	6	9	1	2-3-2-5-4-3-1-2-5-6-9	1
957	D	2011-03-10	4	Armagh	253		1	2	3	2	5	4	3	1	2	5	6	9	1	2-3-2-5-4-3-1-2-5-6-9	1
958	D	2011-03-10	4	Armagh	253		1	2	3	2	5	4	3	1	2	5	6	9	1	2-3-2-5-4-3-1-2-5-6-9	1
959	D	2011-03-10	4	Armagh	254		1	2	3	2	5	4	3	1	2	5	6	9	1	2-3-2-5-4-3-1-2-5-6-9	1
960	D	2011-03-10	4	Armagh	254		1	2	3	2	5	4	3	1	2	5	6	9	1	2-3-2-5-4-3-1-2-5-6-9	1
961	D	2011-03-10	4	Armagh	254		1	2	3	2	5	4	3	1	2	5	6	9	1	2-3-2-5-4-3-1-2-5-6-9	1
962	D	2011-03-10	4	Armagh	254		1	2	3	2	5	4	3	1	2	5	6	9	1	2-3-2-5-4-3-1-2-5-6-9	1
963	D	2011-03-10	4	Armagh	254		1	2	3	2	5	4	3	1	2	5	6	9	1	2-3-2-5-4-3-1-2-5-6-9	1
964	D	2011-03-10	4	Armagh	255		1	2	3	2	5	4	3	1	2	5	6	10	1	2-3-2-5-4-3-1-2-5-6-10	17
965	D	2011-03-10	4	Armagh	255		1	2	3	2	5	4	3	1	2	5	6	10	1	2-3-2-5-4-3-1-2-5-6-10	17
966	D	2011-03-10	4	Armagh	255		1	2	3	2	5	4	3	1	2	5	6	10	1	2-3-2-5-4-3-1-2-5-6-10	17
967	D	2011-03-10	4	Armagh	255		1	2	3	2	5	4	3	1	2	5	6	10	1	2-3-2-5-4-3-1-2-5-6-10	17
968	D	2011-03-10	4	Armagh	255		1	2	3	2	5	4	3	1	2	5	6	10	1	2-3-2-5-4-3-1-2-5-6-10	17
969	D	2011-03-10	2	Armagh	74		1	2	3	2	5	4	3	1	2	5	6	7	1	2-3-2-5-4-3-1-2-5-6-7	4
970	D	2011-03-10	2	Armagh	74	C	1	2	3	2	5	4	3	1	2	5	6	8	1	2-3-2-5-4-3-1-2-5-6-8	35
971	D	2011-03-10	2	Armagh	74		1	2	3	2	5	4	3	1	2	5	6	8	1	2-3-2-5-4-3-1-2-5-6-8	35
972	D	2011-03-10	2	Armagh	74		1	2	3	2	5	4	3	1	2	5	6	8	1	2-3-2-5-4-3-1-2-5-6-8	35
973	D	2011-03-10	2	Armagh	74		1	2	3	2	5	4	3	1	2	5	6	8	1	2-3-2-5-4-3-1-2-5-6-8	35
974	D	2011-03-10	2	Armagh	75		1	2	3	2	5	4	3	1	2	5	6	8	1	2-3-2-5-4-3-1-2-5-6-8	35
975	D	2011-03-10	2	Armagh	76		1	2	3	2	5	4	3	1	2	5	6	10	1	2-3-2-5-4-3-1-2-5-6-10	17
976	D	2011-03-10	2	Armagh	76		1	2	3	2	5	4	3	1	2	5	6	10	1	2-3-2-5-4-3-1-2-5-6-10	17
977	D	2011-03-10	2	Armagh	76		1	2	3	2	5	4	3	1	2	5	6	10	1	2-3-2-5-4-3-1-2-5-6-10	17
978	D	2011-03-10	2	Armagh	76		1	2	3	2	5	4	3	1	2	5	6	5	1	2-3-2-5-4-3-1-2-5-6-5	45
979	D	2011-03-10	2	Armagh	76		1	2	3	2	5	4	3	1	2	5	6	10	1	2-3-2-5-4-3-1-2-5-6-10	17
980	D	2011-03-15	3	Armagh	159		1	2	3	2	5	4	3	1	2	5	6	9	1	2-3-2-5-4-3-1-2-5-6-9	1
981	D	2011-03-15	3	Armagh	159		1	2	3	2	5	4	3	1	2	5	6	8	1	2-3-2-5-4-3-1-2-5-6-8	35
982	D	2011-03-15	3	Armagh	159		1	2	3	2	5	4	3	1	2	5	6	9	1	2-3-2-5-4-3-1-2-5-6-9	1
983	D	2011-03-15	3	Armagh	159		1	2	3	2	5	4	3	1	2	5	6	9	1	2-3-2-5-4-3-1-2-5-6-9	1
984	D	2011-03-15	3	Armagh	159		1	2	3	2	5	4	3	1	2	5	6	8	1	2-3-2-5-4-3-1-2-5-6-8	35
985	D	2011-03-15	3	Armagh	160		1	2	3	2	5	4	3	1	2	5	6	9	1	2-3-2-5-4-3-1-2-5-6-9	1
986	D	2011-03-15	3	Armagh	160		1	2	3	2	5	4	3	1	2	5	6	9	1	2-3-2-5-4-3-1-2-5-6-9	1
987	D	2011-03-15	3	Armagh	160		1	2	3	2	5	4	3	1	2	5	6	9	1	2-3-2-5-4-3-1-2-5-6-9	1
988	D	2011-03-15	3	Armagh	160		1	2	3	2	5	4	3	1	2	5	6	9	1	2-3-2-5-4-3-1-2-5-6-9	1
989	D	2011-03-15	3	Armagh	160		1	2	3	2	5	4	3	1	2	5	6	9	1	2-3-2-5-4-3-1-2-5-6-9	1
990	D	2011-03-15	3	Armagh	161		1	2	3	2	5	4	3	1	2	5	6	9	1	2-3-2-5-4-3-1-2-5-6-9	1
991	D	2011-03-15	3	Armagh	161		1	2	3	2	5	4	3	1	2	5	6	9	1	2-3-2-5-4-3-1-2-5-6-9	1
992	D	2011-03-15	3	Armagh	161		1	2	3	2	5	4	3	1	2	5	6	9	1	2-3-2-5-4-3-1-2-5-6-9	1
993	D	2011-03-15	3	Armagh	161		1	2	3	2	5	4	3	1	2	5	6	9	1	2-3-2-5-4-3-1-2-5-6-9	1
994	D	2011-03-15	3	Armagh	161		1	2	3	2	5	4	3	1	2	5	6	9	1	2-3-2-5-4-3-1-2-5-6-9	1
995	D	2011-03-15	4	Armagh	256		1	2	3	2	5	4	3	1	2	5	6	8	1	2-3-2-5-4-3-1-2-5-6-8	35
996	D	2011-03-15	4	Armagh	256		1	2	3	2	5	4	3	1	2	5	6	8	1	2-3-2-5-4-3-1-2-5-6-8	35
997	D	2011-03-15	4	Armagh	256		1	2	3	2	5	4	3	1	2	5	6	8	1	2-3-2-5-4-3-1-2-5-6-8	35
998	D	2011-03-15	4	Armagh	256		1	2	3	2	5	4	3	1	2	5	6	8	1	2-3-2-5-4-3-1-2-5-6-8	35
999	D	2011-03-18	4	Armagh	257		1	2	3	2	5	4	3	1	2	5	6	9	1	2-3-2-5-4-3-1-2-5-6-9	1
1000	D	2011-03-24	156	Newry	331	C	1	2	3	2	5	4	3	1	2	5	6	7	1	2-3-2-5-4-3-1-2-5-6-7	4
1001	D	2011-03-24	156	Newry	331		1	2	3	2	5	4	3	1	2	5	6	7	1	2-3-2-5-4-3-1-2-5-6-7	4
1002	D	2011-03-24	156	Newry	331		1	2	3	2	5	4	3	1	2	5	6	7	1	2-3-2-5-4-3-1-2-5-6-7	4
1003	D	2011-03-24	156	Newry	331		1	2	3	2	5	4	3	1	2	5	6	7	1	2-3-2-5-4-3-1-2-5-6-7	4
1004	D	2011-03-24	156	Newry	331		1	2	3	2	5	4	3	1	2	5	6	7	1	2-3-2-5-4-3-1-2-5-6-7	4
1005	D	2011-03-29	2	Armagh	77		1	2	3	2	5	4	3	1	2	5	6	8	1	2-3-2-5-4-3-1-2-5-6-8	35
1006	D	2011-04-21	57	Armagh	69	C	1	2	3	2	5	4	3	1	2	5	6	9	1	2-3-2-5-4-3-1-2-5-6-9	1
1007	D	2011-04-21	57	Armagh	69		1	2	3	2	5	4	3	1	2	5	6	9	1	2-3-2-5-4-3-1-2-5-6-9	1
1008	D	2011-04-21	57	Armagh	69		1	2	3	2	5	4	3	1	2	5	6	9	1	2-3-2-5-4-3-1-2-5-6-9	1
1009	D	2011-04-21	57	Armagh	69		1	2	3	2	5	4	3	1	2	5	6	9	1	2-3-2-5-4-3-1-2-5-6-9	1
1010	D	2011-04-21	57	Armagh	69		1	2	3	2	5	4	3	1	2	5	6	9	1	2-3-2-5-4-3-1-2-5-6-9	1
1011	D	2011-04-21	57	Armagh	70		1	2	3	2	5	4	3	1	2	5	6	9	1	2-3-2-5-4-3-1-2-5-6-9	1
1012	D	2011-04-21	57	Armagh	70		1	2	3	2	5	4	3	1	2	5	6	9	1	2-3-2-5-4-3-1-2-5-6-9	1
1013	D	2011-04-21	57	Armagh	70		1	2	3	2	5	4	3	1	2	5	6	9	1	2-3-2-5-4-3-1-2-5-6-9	1
1014	D	2011-04-21	57	Armagh	70		1	2	3	2	5	4	3	1	2	5	6	9	1	2-3-2-5-4-3-1-2-5-6-9	1
1015	D	2011-04-21	57	Armagh	70		1	2	3	2	5	4	3	1	2	5	6	9	1	2-3-2-5-4-3-1-2-5-6-9	1
1016	D	2011-04-21	4	Armagh	258		1	2	3	2	5	4	3	1	2	5	6	10	1	2-3-2-5-4-3-1-2-5-6-10	17
1017	D	2011-04-21	4	Armagh	258		1	2	3	2	5	4	3	1	2	5	6	10	1	2-3-2-5-4-3-1-2-5-6-10	17
1018	D	2011-04-21	4	Armagh	258		1	2	3	2	5	4	3	1	2	5	6	10	1	2-3-2-5-4-3-1-2-5-6-10	17
1019	D	2011-04-21	4	Armagh	258		1	2	3	2	5	4	3	1	2	5	6	10	1	2-3-2-5-4-3-1-2-5-6-10	17
1020	D	2011-04-21	4	Armagh	258		1	2	3	2	5	4	3	1	2	5	6	10	1	2-3-2-5-4-3-1-2-5-6-10	17
1021	D	2011-04-21	4	Armagh	259		1	2	3	2	5	4	3	1	2	5	6	10	1	2-3-2-5-4-3-1-2-5-6-10	17
1022	D	2011-04-21	4	Armagh	259		1	2	3	2	5	4	3	1	2	5	6	10	1	2-3-2-5-4-3-1-2-5-6-10	17
1023	D	2011-04-21	4	Armagh	259		1	2	3	2	5	4	3	1	2	5	6	10	1	2-3-2-5-4-3-1-2-5-6-10	17
1024	D	2011-04-21	4	Armagh	259		1	2	3	2	5	4	3	1	2	5	6	10	1	2-3-2-5-4-3-1-2-5-6-10	17
1025	D	2011-04-21	4	Armagh	259		1	2	3	2	5	4	3	1	2	5	6	10	1	2-3-2-5-4-3-1-2-5-6-10	17
1026	D	2011-04-21	4	Armagh	260		1	2	3	2	5	4	3	1	2	5	6	8	1	2-3-2-5-4-3-1-2-5-6-8	35
1027	D	2011-04-21	4	Armagh	260		1	2	3	2	5	4	3	1	2	5	6	7	1	2-3-2-5-4-3-1-2-5-6-7	4
1028	D	2011-04-21	4	Armagh	260		1	2	3	2	5	4	3	1	2	5	6	7	1	2-3-2-5-4-3-1-2-5-6-7	4
1029	D	2011-04-21	4	Armagh	260		1	2	3	2	5	4	3	1	2	5	6	7	1	2-3-2-5-4-3-1-2-5-6-7	4
1030	D	2011-04-21	4	Armagh	260		1	2	3	2	5	4	3	1	2	5	6	7	1	2-3-2-5-4-3-1-2-5-6-7	4
1031	D	2011-04-21	4	Armagh	261		1	2	3	2	5	4	3	1	2	5	6	8	1	2-3-2-5-4-3-1-2-5-6-8	35
1032	D	2011-04-21	4	Armagh	261		1	2	3	2	5	4	3	1	2	5	6	8	1	2-3-2-5-4-3-1-2-5-6-8	35
1033	D	2011-04-21	4	Armagh	261		1	2	3	2	5	4	3	1	2	5	6	8	1	2-3-2-5-4-3-1-2-5-6-8	35
1034	D	2011-04-21	4	Armagh	261		1	2	3	2	5	4	3	1	2	5	6	8	1	2-3-2-5-4-3-1-2-5-6-8	35
1035	D	2011-04-21	4	Armagh	261		1	2	3	2	5	4	3	1	2	5	6	8	1	2-3-2-5-4-3-1-2-5-6-8	35
1036	D	2011-04-21	4	Armagh	262		1	2	3	2	5	4	3	1	2	5	6	8	1	2-3-2-5-4-3-1-2-5-6-8	35
1037	D	2011-04-21	4	Armagh	262		1	2	3	2	5	4	3	1	2	5	6	8	1	2-3-2-5-4-3-1-2-5-6-8	35
1038	D	2011-04-21	4	Armagh	262		1	2	3	2	5	4	3	1	2	5	6	8	1	2-3-2-5-4-3-1-2-5-6-8	35
1039	D	2011-04-21	4	Armagh	263		1	2	3	2	5	4	3	1	2	5	6	9	1	2-3-2-5-4-3-1-2-5-6-9	1
1040	D	2011-04-21	4	Armagh	263		1	2	3	2	5	4	3	1	2	5	6	8	1	2-3-2-5-4-3-1-2-5-6-8	35
1041	D	2011-04-21	4	Armagh	263		1	2	3	2	5	4	3	1	2	5	6	8	1	2-3-2-5-4-3-1-2-5-6-8	35
1042	D	2011-04-21	4	Armagh	263		1	2	3	2	5	4	3	1	2	5	6	8	1	2-3-2-5-4-3-1-2-5-6-8	35
1043	D	2011-04-21	4	Armagh	263		1	2	3	2	5	4	3	1	2	5	6	8	1	2-3-2-5-4-3-1-2-5-6-8	35
1044	D	2011-04-21	4	Armagh	264		1	2	3	2	5	4	3	1	2	5	6	8	1	2-3-2-5-4-3-1-2-5-6-8	35
1045	D	2011-04-21	4	Armagh	264		1	2	3	2	5	4	3	1	2	5	6	8	1	2-3-2-5-4-3-1-2-5-6-8	35
1046	D	2011-04-21	4	Armagh	264		1	2	3	2	5	4	3	1	2	5	6	8	1	2-3-2-5-4-3-1-2-5-6-8	35
1047	D	2011-04-21	4	Armagh	264		1	2	3	2	5	4	3	1	2	5	6	8	1	2-3-2-5-4-3-1-2-5-6-8	35
1048	D	2011-04-21	4	Armagh	264		1	2	3	2	5	4	3	1	2	5	6	8	1	2-3-2-5-4-3-1-2-5-6-8	35
1049	D	2011-04-21	4	Armagh	265		1	2	3	2	5	4	3	1	2	5	6	9	1	2-3-2-5-4-3-1-2-5-6-9	1
1050	D	2011-04-21	4	Armagh	265		1	2	3	2	5	4	3	1	2	5	6	9	1	2-3-2-5-4-3-1-2-5-6-9	1
1051	D	2011-04-21	4	Armagh	266		1	2	3	2	5	4	3	1	2	5	6	8	1	2-3-2-5-4-3-1-2-5-6-8	35
1052	D	2011-04-21	4	Armagh	266		1	2	3	2	5	4	3	1	2	5	6	8	1	2-3-2-5-4-3-1-2-5-6-8	35
1053	D	2011-04-21	4	Armagh	266		1	2	3	2	5	4	3	1	2	5	6	8	1	2-3-2-5-4-3-1-2-5-6-8	35
1054	D	2011-04-21	4	Armagh	266		1	2	3	2	5	4	3	1	2	5	6	8	1	2-3-2-5-4-3-1-2-5-6-8	35
1055	D	2011-04-21	4	Armagh	266		1	2	3	2	5	4	3	1	2	5	6	8	1	2-3-2-5-4-3-1-2-5-6-8	35
1056	D	2011-04-21	4	Armagh	267		1	2	3	2	5	4	3	1	2	5	6	9	1	2-3-2-5-4-3-1-2-5-6-9	1
1057	D	2011-04-21	4	Armagh	267		1	2	3	2	5	4	3	1	2	5	6	9	1	2-3-2-5-4-3-1-2-5-6-9	1
1058	D	2011-04-21	4	Armagh	267		1	2	3	2	5	4	3	1	2	5	6	9	1	2-3-2-5-4-3-1-2-5-6-9	1
1059	D	2011-04-21	4	Armagh	267		1	2	3	2	5	4	3	1	2	5	6	9	1	2-3-2-5-4-3-1-2-5-6-9	1
1060	D	2011-04-21	4	Armagh	268		1	2	3	2	5	4	3	1	2	5	6	8	1	2-3-2-5-4-3-1-2-5-6-8	35
1061	D	2011-04-21	4	Armagh	268		1	2	3	2	5	4	3	1	2	5	6	8	1	2-3-2-5-4-3-1-2-5-6-8	35
1062	D	2011-04-21	4	Armagh	269		1	2	3	2	5	4	3	1	2	5	6	8	1	2-3-2-5-4-3-1-2-5-6-8	35
1063	D	2011-04-21	4	Armagh	269		1	2	3	2	5	4	3	1	2	5	6	8	1	2-3-2-5-4-3-1-2-5-6-8	35
1064	D	2011-04-21	4	Armagh	269		1	2	3	2	5	4	3	1	2	5	6	8	1	2-3-2-5-4-3-1-2-5-6-8	35
1065	D	2011-04-21	4	Armagh	269		1	2	3	2	5	4	3	1	2	5	6	8	1	2-3-2-5-4-3-1-2-5-6-8	35
1066	D	2011-04-21	4	Armagh	270		1	2	3	2	5	4	3	1	2	5	6	10	1	2-3-2-5-4-3-1-2-5-6-10	17
1067	D	2011-04-21	4	Armagh	270		1	2	3	2	5	4	3	1	2	5	6	10	1	2-3-2-5-4-3-1-2-5-6-10	17
1068	D	2011-04-21	4	Armagh	270		1	2	3	2	5	4	3	1	2	5	6	10	1	2-3-2-5-4-3-1-2-5-6-10	17
1069	D	2011-04-21	4	Armagh	271		1	2	3	2	5	4	3	1	2	5	7	9	1	2-3-2-5-4-3-1-2-5-7-9	115
1070	D	2011-04-21	4	Armagh	271		1	2	3	2	5	4	3	1	2	5	7	9	1	2-3-2-5-4-3-1-2-5-7-9	115
1071	D	2011-04-21	4	Armagh	271		1	2	3	2	5	4	3	1	2	5	7	9	1	2-3-2-5-4-3-1-2-5-7-9	115
1072	D	2011-04-21	4	Armagh	271		1	2	3	2	5	4	3	1	2	5	7	9	1	2-3-2-5-4-3-1-2-5-7-9	115
1073	D	2011-04-21	4	Armagh	272		1	2	3	2	5	4	3	1	2	5	6	9	1	2-3-2-5-4-3-1-2-5-6-9	1
1074	D	2011-04-21	4	Armagh	272		1	2	3	2	5	4	3	1	2	5	6	9	1	2-3-2-5-4-3-1-2-5-6-9	1
1075	D	2011-04-21	4	Armagh	272		1	2	3	2	5	4	3	1	2	5	6	9	1	2-3-2-5-4-3-1-2-5-6-9	1
1076	D	2011-04-21	4	Armagh	272		1	2	3	2	5	4	3	1	2	5	6	9	1	2-3-2-5-4-3-1-2-5-6-9	1
1077	D	2011-04-21	4	Armagh	272		1	2	3	2	5	4	3	1	2	5	6	9	1	2-3-2-5-4-3-1-2-5-6-9	1
1078	D	2011-04-21	4	Armagh	273		1	2	3	2	5	4	3	1	2	5	6	8	1	2-3-2-5-4-3-1-2-5-6-8	35
1079	D	2011-04-21	4	Armagh	273		1	2	3	2	5	4	3	1	2	5	6	8	1	2-3-2-5-4-3-1-2-5-6-8	35
1080	D	2011-04-21	4	Armagh	274		1	2	3	2	5	4	3	1	2	5	6	8	1	2-3-2-5-4-3-1-2-5-6-8	35
1081	D	2011-04-21	4	Armagh	274		1	2	3	2	5	4	3	1	2	5	6	8	1	2-3-2-5-4-3-1-2-5-6-8	35
1082	D	2011-04-21	4	Armagh	274		1	2	3	2	5	4	3	1	2	5	6	8	1	2-3-2-5-4-3-1-2-5-6-8	35
1083	D	2011-04-21	2	Armagh	78		1	2	3	2	5	4	3	1	2	5	6	8	1	2-3-2-5-4-3-1-2-5-6-8	35
1084	D	2011-04-21	2	Armagh	78		1	2	3	2	5	4	3	1	2	5	6	8	1	2-3-2-5-4-3-1-2-5-6-8	35
1085	D	2011-04-21	2	Armagh	78		1	2	3	2	5	4	3	1	2	5	6	8	1	2-3-2-5-4-3-1-2-5-6-8	35
1086	D	2011-04-21	2	Armagh	78		1	2	3	2	5	4	3	1	2	5	6	8	1	2-3-2-5-4-3-1-2-5-6-8	35
1087	D	2011-04-21	2	Armagh	78		1	2	3	2	5	4	3	1	2	5	6	8	1	2-3-2-5-4-3-1-2-5-6-8	35
1088	D	2011-04-21	2	Armagh	79		1	2	3	2	5	4	3	1	2	5	6	8	1	2-3-2-5-4-3-1-2-5-6-8	35
1089	D	2011-04-21	2	Armagh	79		1	2	3	2	5	4	3	1	2	5	6	8	1	2-3-2-5-4-3-1-2-5-6-8	35
1090	D	2011-04-21	2	Armagh	80		1	2	3	2	5	4	3	1	2	5	6	10	1	2-3-2-5-4-3-1-2-5-6-10	17
1091	D	2011-04-21	2	Armagh	80		1	2	3	2	5	4	3	1	2	5	6	10	1	2-3-2-5-4-3-1-2-5-6-10	17
1092	D	2011-04-21	2	Armagh	80		1	2	3	2	5	4	3	1	2	5	6	10	1	2-3-2-5-4-3-1-2-5-6-10	17
1093	D	2011-04-21	2	Armagh	80		1	2	3	2	5	4	3	1	2	5	6	10	1	2-3-2-5-4-3-1-2-5-6-10	17
1094	D	2011-04-21	2	Armagh	81		1	2	3	2	5	4	3	1	2	5	6	10	1	2-3-2-5-4-3-1-2-5-6-10	17
1095	D	2011-04-21	2	Armagh	81		1	2	3	2	5	4	3	1	2	5	6	8	1	2-3-2-5-4-3-1-2-5-6-8	35
1096	D	2011-04-21	2	Armagh	81		1	2	3	2	5	4	3	1	2	5	6	10	1	2-3-2-5-4-3-1-2-5-6-10	17
1097	D	2011-05-04	16	Newry	462	C	1	2	3	2	5	4	3	1	2	5	6	9	1	2-3-2-5-4-3-1-2-5-6-9	1
1098	D	2011-05-04	16	Newry	462		1	2	3	2	5	4	3	1	2	5	6	9	1	2-3-2-5-4-3-1-2-5-6-9	1
1099	D	2011-05-04	16	Newry	462		1	2	3	2	5	4	3	1	2	5	6	9	1	2-3-2-5-4-3-1-2-5-6-9	1
1100	D	2011-05-04	16	Newry	462		1	2	3	2	5	4	3	1	2	5	6	9	1	2-3-2-5-4-3-1-2-5-6-9	1
1101	D	2011-05-04	16	Newry	462		1	2	3	2	5	4	3	1	2	5	6	9	1	2-3-2-5-4-3-1-2-5-6-9	1
1102	D	2011-05-26	3	Armagh	162		1	2	3	2	5	4	3	1	2	5	6	9	1	2-3-2-5-4-3-1-2-5-6-9	1
1103	D	2011-05-26	3	Armagh	162		1	2	3	2	5	4	3	1	2	5	6	9	1	2-3-2-5-4-3-1-2-5-6-9	1
1104	D	2011-05-26	3	Armagh	162		1	2	3	2	5	4	3	1	2	5	6	9	1	2-3-2-5-4-3-1-2-5-6-9	1
1105	D	2011-05-26	3	Armagh	162		1	2	3	2	5	4	3	1	2	5	6	9	1	2-3-2-5-4-3-1-2-5-6-9	1
1106	D	2011-05-26	3	Armagh	162		1	2	3	2	5	4	3	1	2	5	6	9	1	2-3-2-5-4-3-1-2-5-6-9	1
1107	D	2011-05-26	3	Armagh	163		1	2	3	2	5	4	3	1	2	5	6	9	1	2-3-2-5-4-3-1-2-5-6-9	1
1108	D	2011-05-26	3	Armagh	163		1	2	3	2	5	4	3	1	2	5	6	9	1	2-3-2-5-4-3-1-2-5-6-9	1
1109	D	2011-05-26	3	Armagh	163		1	2	3	2	5	4	3	1	2	5	6	9	1	2-3-2-5-4-3-1-2-5-6-9	1
1110	D	2011-05-26	3	Armagh	163		1	2	3	2	5	4	3	1	2	5	6	9	1	2-3-2-5-4-3-1-2-5-6-9	1
1111	D	2011-05-26	3	Armagh	163		1	2	3	2	5	4	3	1	2	5	6	9	1	2-3-2-5-4-3-1-2-5-6-9	1
1112	D	2011-05-26	3	Armagh	164		1	2	3	2	5	4	3	1	2	5	6	9	1	2-3-2-5-4-3-1-2-5-6-9	1
1113	D	2011-05-26	3	Armagh	164		1	2	3	2	5	4	3	1	2	5	6	9	1	2-3-2-5-4-3-1-2-5-6-9	1
1114	D	2011-05-26	3	Armagh	164		1	2	3	2	5	4	3	1	2	5	6	9	1	2-3-2-5-4-3-1-2-5-6-9	1
1115	D	2011-05-26	3	Armagh	164		1	2	3	2	5	4	3	1	2	5	6	9	1	2-3-2-5-4-3-1-2-5-6-9	1
1116	D	2011-05-26	3	Armagh	164		1	2	3	2	5	4	3	1	2	5	6	9	1	2-3-2-5-4-3-1-2-5-6-9	1
1117	D	2011-05-26	3	Armagh	165		1	2	3	2	5	4	3	1	2	5	6	9	1	2-3-2-5-4-3-1-2-5-6-9	1
1118	D	2011-05-26	3	Armagh	165		1	2	3	2	5	4	3	1	2	5	6	9	1	2-3-2-5-4-3-1-2-5-6-9	1
1119	D	2011-05-26	3	Armagh	165		1	2	3	2	5	4	3	1	2	5	6	9	1	2-3-2-5-4-3-1-2-5-6-9	1
1120	D	2011-05-26	3	Armagh	165		1	2	3	2	5	4	3	1	2	5	6	9	1	2-3-2-5-4-3-1-2-5-6-9	1
1121	D	2011-05-26	3	Armagh	165		1	2	3	2	5	4	3	1	2	5	6	9	1	2-3-2-5-4-3-1-2-5-6-9	1
1122	D	2011-05-26	3	Armagh	166		1	2	3	2	5	4	3	1	2	5	6	9	1	2-3-2-5-4-3-1-2-5-6-9	1
1123	D	2011-05-26	3	Armagh	166		1	2	3	2	5	4	3	1	2	5	6	9	1	2-3-2-5-4-3-1-2-5-6-9	1
1124	D	2011-05-26	3	Armagh	166		1	2	3	2	5	4	3	1	2	5	6	9	1	2-3-2-5-4-3-1-2-5-6-9	1
1125	D	2011-05-26	3	Armagh	166		1	2	3	2	5	4	3	1	2	5	6	9	1	2-3-2-5-4-3-1-2-5-6-9	1
1126	D	2011-05-26	3	Armagh	166		1	2	3	2	5	4	3	1	2	5	6	9	1	2-3-2-5-4-3-1-2-5-6-9	1
1127	D	2011-05-26	3	Armagh	167		1	2	3	2	5	4	3	1	2	5	6	9	1	2-3-2-5-4-3-1-2-5-6-9	1
1128	D	2011-05-26	3	Armagh	167		1	2	3	2	5	4	3	1	2	5	6	9	1	2-3-2-5-4-3-1-2-5-6-9	1
1129	D	2011-05-26	3	Armagh	167		1	2	3	2	5	4	3	1	2	5	6	9	1	2-3-2-5-4-3-1-2-5-6-9	1
1130	D	2011-05-26	3	Armagh	167		1	2	3	2	5	4	3	1	2	5	6	9	1	2-3-2-5-4-3-1-2-5-6-9	1
1131	D	2011-05-26	3	Armagh	167		1	2	3	2	5	4	3	1	2	5	6	9	1	2-3-2-5-4-3-1-2-5-6-9	1
1132	D	2011-06-09	3	Armagh	168		1	2	3	2	5	4	3	1	2	5	6	9	1	2-3-2-5-4-3-1-2-5-6-9	1
1133	D	2011-06-09	3	Armagh	168		1	2	3	2	5	4	3	1	2	5	6	9	1	2-3-2-5-4-3-1-2-5-6-9	1
1134	D	2011-06-09	3	Armagh	168		1	2	3	2	5	4	3	1	2	5	6	9	1	2-3-2-5-4-3-1-2-5-6-9	1
1135	D	2011-06-09	3	Armagh	168		1	2	3	2	5	4	3	1	2	5	6	9	1	2-3-2-5-4-3-1-2-5-6-9	1
1136	D	2011-06-09	3	Armagh	169		1	2	3	2	5	4	3	1	2	5	6	9	1	2-3-2-5-4-3-1-2-5-6-9	1
1137	D	2011-06-09	3	Armagh	169		1	2	3	2	5	4	3	1	2	5	6	9	1	2-3-2-5-4-3-1-2-5-6-9	1
1138	D	2011-06-09	3	Armagh	169		1	2	3	2	5	4	3	1	2	5	6	9	1	2-3-2-5-4-3-1-2-5-6-9	1
1139	D	2011-06-09	3	Armagh	169		1	2	3	2	5	4	3	1	2	5	6	8	1	2-3-2-5-4-3-1-2-5-6-8	35
1140	D	2011-06-09	3	Armagh	169		1	2	3	2	5	4	3	1	2	5	6	9	1	2-3-2-5-4-3-1-2-5-6-9	1
1141	D	2011-06-23	3	Armagh	170		1	2	3	2	5	4	3	1	2	5	6	9	1	2-3-2-5-4-3-1-2-5-6-9	1
1142	D	2011-06-23	3	Armagh	170		1	2	3	2	5	4	3	1	2	5	6	9	1	2-3-2-5-4-3-1-2-5-6-9	1
1143	D	2011-06-23	3	Armagh	170		1	2	3	2	5	4	3	1	2	5	6	9	1	2-3-2-5-4-3-1-2-5-6-9	1
1144	D	2011-06-23	3	Armagh	170		1	2	3	2	5	4	3	1	2	5	6	9	1	2-3-2-5-4-3-1-2-5-6-9	1
1145	D	2011-06-23	3	Armagh	171		1	2	3	2	5	4	3	1	2	5	6	9	1	2-3-2-5-4-3-1-2-5-6-9	1
1146	D	2011-06-23	3	Armagh	171		1	2	3	2	5	4	3	1	2	6	6	9	1	2-3-2-5-4-3-1-2-6-6-9	125
1147	D	2011-06-23	3	Armagh	171		1	2	3	2	5	4	3	1	2	5	6	9	1	2-3-2-5-4-3-1-2-5-6-9	1
1148	D	2011-06-23	3	Armagh	171		1	2	3	2	5	4	3	1	2	5	6	9	1	2-3-2-5-4-3-1-2-5-6-9	1
1149	D	2011-06-23	3	Armagh	171		1	2	3	2	5	4	3	1	2	5	6	9	1	2-3-2-5-4-3-1-2-5-6-9	1
1150	D	2011-06-23	3	Armagh	172		1	2	3	2	5	4	3	1	2	5	6	8	1	2-3-2-5-4-3-1-2-5-6-8	35
1151	D	2011-06-23	3	Armagh	172		1	2	3	2	5	4	3	1	2	5	6	9	1	2-3-2-5-4-3-1-2-5-6-9	1
1152	D	2011-06-23	3	Armagh	172		1	2	3	2	5	4	3	1	2	5	6	8	1	2-3-2-5-4-3-1-2-5-6-8	35
1153	D	2011-06-23	3	Armagh	172		1	2	3	2	5	4	3	1	2	5	6	9	1	2-3-2-5-4-3-1-2-5-6-9	1
1154	D	2011-06-23	3	Armagh	172		1	2	3	2	5	4	3	1	2	5	6	9	1	2-3-2-5-4-3-1-2-5-6-9	1
1155	D	2011-06-23	3	Armagh	173		1	2	3	2	5	4	3	1	2	5	6	9	1	2-3-2-5-4-3-1-2-5-6-9	1
1156	D	2011-06-23	3	Armagh	173		1	2	3	2	5	4	3	1	2	5	6	9	1	2-3-2-5-4-3-1-2-5-6-9	1
1157	D	2011-06-23	3	Armagh	173		1	2	3	2	5	4	3	1	2	5	6	9	1	2-3-2-5-4-3-1-2-5-6-9	1
1158	D	2011-06-23	3	Armagh	173		1	2	3	2	5	4	3	1	2	5	6	9	1	2-3-2-5-4-3-1-2-5-6-9	1
1159	D	2011-06-23	3	Armagh	173		1	2	3	2	5	4	3	1	2	5	6	9	1	2-3-2-5-4-3-1-2-5-6-9	1
1160	D	2011-06-23	3	Armagh	174		1	2	3	2	5	4	3	1	2	5	6	9	1	2-3-2-5-4-3-1-2-5-6-9	1
1161	D	2011-06-23	3	Armagh	174		1	2	3	2	5	4	3	1	2	5	6	9	1	2-3-2-5-4-3-1-2-5-6-9	1
1162	D	2011-06-23	3	Armagh	174		1	2	3	2	5	4	3	1	2	5	6	9	1	2-3-2-5-4-3-1-2-5-6-9	1
1163	D	2011-06-23	3	Armagh	174		1	2	3	2	5	4	3	1	2	5	6	9	1	2-3-2-5-4-3-1-2-5-6-9	1
1164	D	2011-06-23	3	Armagh	174		1	2	3	2	5	4	3	1	2	5	6	9	1	2-3-2-5-4-3-1-2-5-6-9	1
1165	D	2011-06-23	3	Armagh	175		1	2	3	2	5	4	3	1	2	5	6	10	1	2-3-2-5-4-3-1-2-5-6-10	17
1166	D	2011-06-23	3	Armagh	175		1	2	3	2	5	4	3	1	2	5	6	10	1	2-3-2-5-4-3-1-2-5-6-10	17
1167	D	2011-06-23	3	Armagh	175		1	2	3	2	5	4	3	1	2	5	6	10	1	2-3-2-5-4-3-1-2-5-6-10	17
1168	D	2011-06-23	3	Armagh	175		1	2	3	2	5	4	3	1	2	5	6	10	1	2-3-2-5-4-3-1-2-5-6-10	17
1169	D	2011-06-23	3	Armagh	175		1	2	3	2	5	4	3	1	2	5	6	10	1	2-3-2-5-4-3-1-2-5-6-10	17
1170	D	2011-06-23	3	Armagh	176		1	2	3	2	5	4	3	1	2	5	6	9	1	2-3-2-5-4-3-1-2-5-6-9	1
1171	D	2011-06-23	3	Armagh	176		1	2	3	2	5	4	3	1	2	5	6	9	1	2-3-2-5-4-3-1-2-5-6-9	1
1172	D	2011-06-23	3	Armagh	176		1	2	3	2	5	4	3	1	2	5	6	9	1	2-3-2-5-4-3-1-2-5-6-9	1
1173	D	2011-06-23	3	Armagh	176		1	2	3	2	5	4	3	1	2	5	6	9	1	2-3-2-5-4-3-1-2-5-6-9	1
1174	D	2011-06-23	3	Armagh	177		1	2	3	2	5	4	3	1	2	5	6	9	1	2-3-2-5-4-3-1-2-5-6-9	1
1175	D	2011-06-23	3	Armagh	177		1	2	3	2	5	4	3	1	2	5	6	9	1	2-3-2-5-4-3-1-2-5-6-9	1
1176	D	2011-06-23	3	Armagh	177		1	2	3	2	5	4	3	1	2	5	6	9	1	2-3-2-5-4-3-1-2-5-6-9	1
1177	D	2011-06-23	3	Armagh	178		1	2	3	2	5	4	3	1	2	5	6	9	1	2-3-2-5-4-3-1-2-5-6-9	1
1178	D	2011-06-23	3	Armagh	178		1	2	3	2	5	4	3	1	2	5	6	9	1	2-3-2-5-4-3-1-2-5-6-9	1
1179	D	2011-06-23	3	Armagh	178		1	2	3	2	5	4	3	1	2	5	8	9	1	2-3-2-5-4-3-1-2-5-8-9	121
1180	D	2011-06-23	3	Armagh	178		1	2	3	2	5	4	3	1	2	5	6	9	1	2-3-2-5-4-3-1-2-5-6-9	1
1181	D	2011-06-23	3	Armagh	179		1	2	3	2	5	4	3	1	2	5	6	9	1	2-3-2-5-4-3-1-2-5-6-9	1
1182	D	2011-06-23	3	Armagh	179		1	2	3	2	5	4	3	1	2	5	6	9	1	2-3-2-5-4-3-1-2-5-6-9	1
1183	D	2011-06-23	3	Armagh	179		1	2	3	2	5	4	3	1	2	5	6	9	1	2-3-2-5-4-3-1-2-5-6-9	1
1184	D	2011-06-23	3	Armagh	180		1	2	3	2	5	4	3	1	2	5	6	9	1	2-3-2-5-4-3-1-2-5-6-9	1
1185	D	2011-06-23	3	Armagh	180		1	2	3	2	5	4	3	1	2	5	6	9	1	2-3-2-5-4-3-1-2-5-6-9	1
1186	D	2011-06-23	3	Armagh	180		1	2	3	2	5	4	3	1	2	5	6	9	1	2-3-2-5-4-3-1-2-5-6-9	1
1187	D	2011-06-23	3	Armagh	180		1	2	3	2	5	4	3	1	2	5	6	9	1	2-3-2-5-4-3-1-2-5-6-9	1
1188	D	2011-06-23	3	Armagh	181		1	2	3	2	5	4	3	1	2	5	6	9	1	2-3-2-5-4-3-1-2-5-6-9	1
1189	D	2011-06-23	3	Armagh	181		1	2	3	2	5	4	3	1	2	5	6	9	1	2-3-2-5-4-3-1-2-5-6-9	1
1190	D	2011-06-23	3	Armagh	181		1	2	3	2	5	4	3	1	2	5	6	9	1	2-3-2-5-4-3-1-2-5-6-9	1
1191	D	2011-06-23	3	Armagh	181		1	2	3	2	5	4	3	1	2	5	6	9	1	2-3-2-5-4-3-1-2-5-6-9	1
1192	D	2011-06-23	3	Armagh	182		1	2	3	2	5	4	3	1	2	5	6	9	1	2-3-2-5-4-3-1-2-5-6-9	1
1193	D	2011-06-23	3	Armagh	182		1	2	3	2	5	4	3	1	2	5	6	9	1	2-3-2-5-4-3-1-2-5-6-9	1
1194	D	2011-06-23	3	Armagh	182		1	2	3	2	5	4	3	1	2	5	6	9	1	2-3-2-5-4-3-1-2-5-6-9	1
1195	D	2011-06-23	3	Armagh	182		1	2	3	2	5	4	3	1	2	5	6	9	1	2-3-2-5-4-3-1-2-5-6-9	1
1196	D	2011-06-23	3	Armagh	183		1	2	3	2	5	4	3	1	2	5	6	9	1	2-3-2-5-4-3-1-2-5-6-9	1
1197	D	2011-06-23	3	Armagh	183		1	2	3	2	5	4	3	1	2	5	6	9	1	2-3-2-5-4-3-1-2-5-6-9	1
1198	D	2011-06-23	3	Armagh	184		1	2	3	2	5	4	3	1	2	5	6	9	1	2-3-2-5-4-3-1-2-5-6-9	1
1199	D	2011-06-23	3	Armagh	184		1	2	3	2	5	4	3	1	2	5	6	9	1	2-3-2-5-4-3-1-2-5-6-9	1
1200	D	2011-06-23	3	Armagh	184		1	2	3	2	5	4	3	1	2	5	6	9	1	2-3-2-5-4-3-1-2-5-6-9	1
1201	D	2011-06-23	3	Armagh	184		1	2	3	2	5	4	3	1	2	5	6	9	1	2-3-2-5-4-3-1-2-5-6-9	1
1202	D	2011-06-23	3	Armagh	185		1	2	3	2	5	4	3	1	2	5	6	9	1	2-3-2-5-4-3-1-2-5-6-9	1
1203	D	2011-06-23	3	Armagh	185		1	2	3	2	5	4	3	1	2	5	6	9	1	2-3-2-5-4-3-1-2-5-6-9	1
1204	D	2011-06-23	3	Armagh	185		1	2	3	2	5	4	3	1	2	5	6	9	1	2-3-2-5-4-3-1-2-5-6-9	1
1205	D	2011-06-23	3	Armagh	186		1	2	3	2	5	4	3	1	2	5	6	9	1	2-3-2-5-4-3-1-2-5-6-9	1
1206	D	2011-06-23	3	Armagh	186		1	2	3	2	5	4	3	1	2	5	6	9	1	2-3-2-5-4-3-1-2-5-6-9	1
1207	D	2011-06-23	3	Armagh	186		1	2	3	2	5	4	3	1	2	5	6	9	1	2-3-2-5-4-3-1-2-5-6-9	1
1208	D	2011-06-23	3	Armagh	187		1	2	3	2	5	4	3	1	2	5	6	9	1	2-3-2-5-4-3-1-2-5-6-9	1
1209	D	2011-06-23	3	Armagh	187		1	2	3	2	5	4	3	1	2	5	6	9	1	2-3-2-5-4-3-1-2-5-6-9	1
1210	D	2011-06-23	3	Armagh	187		1	2	3	2	5	4	3	1	2	5	6	9	1	2-3-2-5-4-3-1-2-5-6-9	1
1211	D	2011-06-30	215	Newry	464	C	1	2	3	2	5	4	3	1	2	5	6	9	1	2-3-2-5-4-3-1-2-5-6-9	1
1212	D	2011-06-30	215	Newry	464		1	2	3	2	3	4	3	1	2	5	6	9	1	2-3-2-3-4-3-1-2-5-6-9	127
1213	D	2011-06-30	215	Newry	464		1	2	3	2	5	4	3	1	2	5	6	8	1	2-3-2-5-4-3-1-2-5-6-8	35
1214	D	2011-06-30	215	Newry	464		1	2	3	2	5	4	3	1	2	5	6	9	1	2-3-2-5-4-3-1-2-5-6-9	1
1215	D	2011-06-30	215	Newry	464		1	2	3	2	5	4	3	1	2	5	6	9	1	2-3-2-5-4-3-1-2-5-6-9	1
1216	D	2011-07-05	2	Armagh	82		1	2	3	2	5	4	3	1	2	5	6	8	1	2-3-2-5-4-3-1-2-5-6-8	35
1217	D	2011-07-05	2	Armagh	82		1	2	3	2	5	4	3	1	2	5	6	11	1	2-3-2-5-4-3-1-2-5-6-11	118
1218	D	2011-07-05	4	Armagh	275		1	2	3	2	5	4	3	1	2	5	6	10	1	2-3-2-5-4-3-1-2-5-6-10	17
1219	D	2011-07-05	4	Armagh	276		1	2	3	2	5	4	3	1	2	5	6	7	1	2-3-2-5-4-3-1-2-5-6-7	4
1220	D	2011-07-05	4	Armagh	276		1	2	3	2	5	4	3	1	2	5	6	7	1	2-3-2-5-4-3-1-2-5-6-7	4
1221	D	2011-07-05	4	Armagh	276		1	2	3	2	5	4	3	1	2	5	6	7	1	2-3-2-5-4-3-1-2-5-6-7	4
1222	D	2011-07-05	4	Armagh	276		1	2	3	2	5	4	3	1	2	5	6	7	1	2-3-2-5-4-3-1-2-5-6-7	4
1223	D	2011-07-05	4	Armagh	276		1	2	3	2	5	4	3	1	2	5	6	7	1	2-3-2-5-4-3-1-2-5-6-7	4
1224	D	2011-07-05	4	Armagh	277		1	2	3	2	5	4	3	1	2	5	6	8	1	2-3-2-5-4-3-1-2-5-6-8	35
1225	D	2011-07-05	4	Armagh	278		1	2	3	2	5	4	3	1	2	5	6	10	1	2-3-2-5-4-3-1-2-5-6-10	17
1226	D	2011-07-05	2	Armagh	83		1	2	3	2	5	4	3	1	2	5	6	8	1	2-3-2-5-4-3-1-2-5-6-8	35
1227	D	2011-07-05	2	Armagh	83		1	2	3	2	5	4	3	1	2	5	6	7	1	2-3-2-5-4-3-1-2-5-6-7	4
1228	D	2011-07-05	2	Armagh	83		1	2	3	2	5	4	3	1	2	5	6	8	1	2-3-2-5-4-3-1-2-5-6-8	35
1229	D	2011-07-05	2	Armagh	83		1	2	3	2	5	4	3	1	2	5	6	9	1	2-3-2-5-4-3-1-2-5-6-9	1
1230	D	2011-07-05	2	Armagh	83		1	2	3	2	5	4	3	1	2	5	6	8	1	2-3-2-5-4-3-1-2-5-6-8	35
1231	D	2011-08-04	16	Newry	463		1	2	3	2	5	4	3	1	2	5	6	9	1	2-3-2-5-4-3-1-2-5-6-9	1
1232	D	2011-08-04	16	Newry	463		1	2	3	2	5	4	3	1	2	5	6	9	1	2-3-2-5-4-3-1-2-5-6-9	1
1233	D	2011-08-04	16	Newry	463		1	2	3	2	5	4	3	1	2	5	6	9	1	2-3-2-5-4-3-1-2-5-6-9	1
1234	D	2011-08-04	16	Newry	463		1	2	3	2	5	4	3	1	2	5	6	9	1	2-3-2-5-4-3-1-2-5-6-9	1
1235	D	2012-03-07	80	Armagh	113		1	2	3	2	5	4	3	1	2	5	6	9	1	2-3-2-5-4-3-1-2-5-6-9	1
1236	D	2012-03-07	80	Armagh	114		1	2	3	2	5	4	3	1	2	5	6	9	1	2-3-2-5-4-3-1-2-5-6-9	1
1237	D	2012-03-13	80	Armagh	115	C	1	2	3	2	5	4	3	1	2	5	6	9	1	2-3-2-5-4-3-1-2-5-6-9	1
1238	D	2012-03-13	80	Armagh	116		1	2	3	2	5	4	3	1	2	5	6	9	1	2-3-2-5-4-3-1-2-5-6-9	1
1239	D	2012-03-13	80	Armagh	116		1	2	3	2	5	4	3	1	2	5	6	9	1	2-3-2-5-4-3-1-2-5-6-9	1
1240	D	2012-03-13	80	Armagh	116		1	2	3	2	5	4	3	1	2	5	6	9	1	2-3-2-5-4-3-1-2-5-6-9	1
1241	D	2012-03-13	80	Armagh	116		1	2	3	2	5	4	3	1	2	5	6	9	1	2-3-2-5-4-3-1-2-5-6-9	1
1242	D	2012-03-13	80	Armagh	116		1	2	3	2	5	4	3	1	2	5	6	9	1	2-3-2-5-4-3-1-2-5-6-9	1
1243	D	2012-03-13	80	Armagh	117		1	2	3	2	5	4	3	1	2	5	6	9	1	2-3-2-5-4-3-1-2-5-6-9	1
1244	D	2012-03-13	80	Armagh	117		1	2	3	2	5	4	3	1	2	5	6	9	1	2-3-2-5-4-3-1-2-5-6-9	1
1245	D	2012-03-13	80	Armagh	117		1	2	3	2	5	4	3	1	2	5	6	9	1	2-3-2-5-4-3-1-2-5-6-9	1
1246	D	2012-03-13	80	Armagh	117		1	2	3	2	5	4	3	1	2	5	6	9	1	2-3-2-5-4-3-1-2-5-6-9	1
1247	D	2012-03-13	80	Armagh	117		1	2	3	2	5	4	3	1	2	5	6	9	1	2-3-2-5-4-3-1-2-5-6-9	1
1248	D	2012-03-13	80	Armagh	118		1	2	3	2	5	4	3	1	2	5	6	9	1	2-3-2-5-4-3-1-2-5-6-9	1
1249	D	2012-03-13	80	Armagh	118		1	2	3	2	5	4	3	1	2	5	6	9	1	2-3-2-5-4-3-1-2-5-6-9	1
1250	D	2012-03-13	80	Armagh	118		1	2	3	2	5	4	3	1	2	5	6	9	1	2-3-2-5-4-3-1-2-5-6-9	1
1251	D	2012-03-13	80	Armagh	119		1	2	3	2	5	4	3	1	2	5	6	9	1	2-3-2-5-4-3-1-2-5-6-9	1
1252	D	2012-03-13	80	Armagh	119		1	2	3	2	5	4	3	1	2	5	6	9	1	2-3-2-5-4-3-1-2-5-6-9	1
1253	D	2012-03-13	80	Armagh	119		1	2	3	2	5	4	3	1	2	5	7	9	1	2-3-2-5-4-3-1-2-5-7-9	115
1254	D	2012-03-13	80	Armagh	119		1	2	3	2	5	4	3	1	2	5	6	9	1	2-3-2-5-4-3-1-2-5-6-9	1
1255	D	2012-03-13	80	Armagh	119		1	2	3	2	5	4	3	1	2	5	6	9	1	2-3-2-5-4-3-1-2-5-6-9	1
1256	D	2012-03-13	80	Armagh	113		1	2	3	2	5	4	3	1	2	5	6	9	1	2-3-2-5-4-3-1-2-5-6-9	1
1257	D	2012-03-13	80	Armagh	113		1	2	3	2	5	4	3	1	2	5	6	9	1	2-3-2-5-4-3-1-2-5-6-9	1
1258	D	2012-03-13	80	Armagh	113		1	2	3	2	5	4	3	1	2	5	6	9	1	2-3-2-5-4-3-1-2-5-6-9	1
1259	D	2012-03-13	80	Armagh	113		1	2	3	2	5	4	3	1	2	5	6	9	1	2-3-2-5-4-3-1-2-5-6-9	1
1260	D	2012-03-13	80	Armagh	113		1	2	3	2	5	4	3	1	2	5	6	9	1	2-3-2-5-4-3-1-2-5-6-9	1
1261	D	2012-03-13	80	Armagh	114		1	2	3	2	5	4	3	1	2	5	6	9	1	2-3-2-5-4-3-1-2-5-6-9	1
1262	D	2012-03-13	80	Armagh	114		1	2	3	2	5	4	3	1	2	5	6	9	1	2-3-2-5-4-3-1-2-5-6-9	1
1263	D	2012-03-13	80	Armagh	114		1	2	3	2	5	4	3	1	2	5	6	9	1	2-3-2-5-4-3-1-2-5-6-9	1
1264	D	2012-03-13	80	Armagh	114		1	2	3	2	5	4	3	1	2	5	6	9	1	2-3-2-5-4-3-1-2-5-6-9	1
1265	D	2012-03-13	80	Armagh	114		1	2	3	2	5	4	3	1	2	5	6	9	1	2-3-2-5-4-3-1-2-5-6-9	1
1266	D	2012-03-13	80	Armagh	120		1	2	3	2	5	4	3	1	2	5	6	9	1	2-3-2-5-4-3-1-2-5-6-9	1
1267	D	2012-03-13	80	Armagh	120		1	2	3	2	5	4	3	1	2	5	6	9	1	2-3-2-5-4-3-1-2-5-6-9	1
1268	D	2012-03-13	80	Armagh	120		1	2	3	2	5	4	3	1	2	5	6	9	1	2-3-2-5-4-3-1-2-5-6-9	1
1269	D	2012-03-13	80	Armagh	120		1	2	3	2	5	4	3	1	2	5	6	9	1	2-3-2-5-4-3-1-2-5-6-9	1
1270	D	2012-03-13	80	Armagh	120		1	2	3	2	5	4	3	1	2	5	6	9	1	2-3-2-5-4-3-1-2-5-6-9	1
