# Supplementary material for: Molecular Epidemiology of Brucella abortus in Northern Ireland—1991 to 2012
Source: PLoS One. 2015 Sep 1;10(9):e0136721. doi: 10.1371/journal.pone.0136721 (PMC4556700; doi:10.1371/journal.pone.0136721)
Supplement: S2 Dataset — (XLSX) [file pone.0136721.s002.xlsx]

## Sheet: K_clonal complex 1
Field1	ExpectedK	ObservedK	DiffK	LwConfEnv	HiConfEnv
0	3245	8860.91	5615.91	3088.57	4130.45
0	6490	15076.2	8586.2	6410.33	7756.99
0	9735	19688.2	9953.2	9785.69	11053.3
0	12980	23490.7	10510.7	12927.5	14404.1
0	16225	27625	11400	16162.6	17809.6
0	19470	31234.2	11764.2	19326.1	20899.5
0	22715	34512.7	11797.7	22061	24065.4
0	25960	36976.2	11016.2	24864	27135.9
0	29205	38718.7	9513.68	27658.2	29996.9
0	32450	40172	7722.01	30273.8	32873.9
	Review of Ripley's K
	http://onlinelibrary.wiley.com/doi/10.1002/9780470057339.var046.pub2/abstract;jsessionid=B611049E128F65C6E7E876DABED38ACD.f04t03?deniedAccessCustomisedMessage=&userIsAuthenticated=false
	The confidence envelope was estiamted using 99 simulations

## Sheet: K_clonal complex 2
Field1	ExpectedK	ObservedK	DiffK	LwConfEnv	HiConfEnv
0	2932.5	11059.8	8127.33	1975.81	3951.62
0	5865	16292.9	10427.9	4418.04	7480.29
0	8797.5	21942.5	13145	7304.26	10329.8
0	11730	26728.3	14998.3	10517	13254.1
0	14662.5	30374.4	15711.9	13352	15929.5
0	17595	33974	16379	16172.7	18709.4
0	20527.5	36999.2	16471.7	18709.4	21703.9
0	23460	37988.3	14528.3	21065	24677.9
0	26392.5	39696.9	13304.4	23791.9	27472.5
0	29325	41366.4	12041.4	26062.7	30159.4

## Sheet: K_clonal complex 3
Field1	ExpectedK	ObservedK	DiffK	LwConfEnv	HiConfEnv
0	1260	3352.5	2092.5	0	2194.72
0	2520	6624.69	4104.69	1635.85	3431.39
0	3780	9253.77	5473.77	2926.3	4568.68
0	5040	10474.6	5434.55	4202.58	5852.6
0	6300	11659.4	5359.38	5375.95	7167.94
0	7560	12241.6	4681.58	6207.62	8276.82
0	8820	12880.7	4060.7	7130.51	9078.6
0	10080	13309.8	3229.83	7946.93	10084.1
0	11340	13938.4	2598.37	8959.92	10998
0	12600	14447.4	1847.44	9677.82	11841.6

## Sheet: K_clonal complex 4
Field1	ExpectedK	ObservedK	DiffK	LwConfEnv	HiConfEnv
0	2145	7133.23	4988.23	0	6028.68
0	4290	13747.5	9457.51	0	8941.98
0	6435	17263.5	10828.5	3812.87	10442
0	8580	19812.3	11232.3	6028.68	13208.2
0	10725	21399.7	10674.7	8088.32	15011.3
0	12870	22717.8	9847.81	9339.59	18483.6
0	15015	23811.4	8796.38	11752.1	19994.9
0	17160	26000.3	8840.33	13480.5	21399.7
0	19305	27888.8	8583.76	15011.3	23349
0	21450	28786.6	7336.56	16619.9	25291.7
		PROBLEM: Less than 30 obs; unstable estimates
		Description
		Results from some statistical methods are untrustworthy when applied to small datasets. The number of data values in the input feature class provided for this analysis is not sufficient to ensure trustworthy results.

## Sheet: k_clonal complex 5
Field1	ExpectedK	ObservedK	DiffK	LwConfEnv	HiConfEnv
0	1050	2913.97	1863.97	0	2379.25
0	2100	5451.55	3351.55	0	3568.88
0	3150	6729.54	3579.54	2060.49	4607.4
0	4200	6833.88	2633.88	2660.08	5320.17
0	5250	7236.21	1986.21	3568.88	6936.65
0	6300	8068.43	1768.43	5047.15	7617.32
0	7350	9059.92	1709.92	5827.95	8578.51
0	8400	10164.2	1764.16	6729.54	9953.12
0	9450	10706.6	1256.63	7617.32	10903.1
0	10500	11222.9	722.902	8241.97	11776.7
		PROBLEM: Less than 30 obs; unstable estimates
		Description
		Results from some statistical methods are untrustworthy when applied to small datasets. The number of data values in the input feature class provided for this analysis is not sufficient to ensure trustworthy results.

## Sheet: K_clonal complex 6
Field1	ExpectedK	ObservedK	DiffK	LwConfEnv	HiConfEnv
0	1667.5	0	-1667.5	0	6975.72
0	3335	0	-3335	0	8543.48
0	5002.5	6975.72	1973.22	0	11029.6
0	6670	6975.72	305.72	0	12082.3
0	8337.5	8543.48	205.977	0	12082.3
0	10005	11029.6	1024.58	0	14797.7
0	11672.5	11029.6	-642.918	4932.58	15598.2
0	13340	12082.3	-1257.7	4932.58	15598.2
0	15007.5	12082.3	-2925.2	4932.58	15598.2
0	16675	12082.3	-4592.7	6975.72	15598.2
		PROBLEM: Less than 30 obs; unstable estimates
		Description
		Results from some statistical methods are untrustworthy when applied to small datasets. The number of data values in the input feature class provided for this analysis is not sufficient to ensure trustworthy results.

## Sheet: K_clonal complex 7
Field1	ExpectedK	ObservedK	DiffK	LwConfEnv	HiConfEnv
0	2405	8551.73	6146.73	0	12094
0	4810	14812	10002	0	12094
0	7215	14812	7597.02	0	17103.5
0	9620	14812	5192.02	0	17103.5
0	12025	14812	2787.02	0	20947.4
0	14430	14812	382.024	0	20947.4
0	16835	14812	-2022.98	0	20947.4
0	19240	14812	-4427.98	8551.73	20947.4
0	21645	14812	-6832.98	8551.73	22625.7
0	24050	14812	-9237.98	8551.73	24187.9
		PROBLEM: Less than 30 obs; unstable estimates
		Description
		Results from some statistical methods are untrustworthy when applied to small datasets. The number of data values in the input feature class provided for this analysis is not sufficient to ensure trustworthy results.
