# Supplementary material for: Molecular Epidemiology of Brucella abortus in Northern Ireland—1991 to 2012
Source: PLoS One. 2015 Sep 1;10(9):e0136721. doi: 10.1371/journal.pone.0136721 (PMC4556700; doi:10.1371/journal.pone.0136721)
Supplement: S3 Dataset — (XLSX) [file pone.0136721.s003.xlsx]

## Sheet: Sheet1
YEAR	DVO_NAME	Biotype	Hoofprint 2	Hoofprint 6	Hoofprint 8	VNTR 2	VNTR 16	VNTR 5a	BRUCE 72	Hoofprint 4	Hoofprint 1	VNTR 5b	Hoofprint 3	Hoofprint 5	Hoofprint 7	VNTR 17	VNTR 12a	VNTR 12b	VNTR 14	VNTR 21	VNTR 27	VNTR 24	VNTR 7	VNTR 26	BRUCE 19	BRUCE 21	BRUCE 27	BRUCE 74	MLVA11 Genotype
1999	Armagh	1	5	2	2	3	3	4	1	4	2	5	5	2	6	4	8	6	1	2	1	5	2	4	4	3	2	7	12
2000	Dungannon	1	5	3	2	3	3	4	1	4	2	7	5	2	7	4	8	6	1	2	1	5	2	4	4	3	2	7	80
2000	Armagh	1	5	2	2	3	3	4	1	4	2	5	5	2	8	4	8	6	1	2	1	5	2	4	4	3	2	7	12
2000	Enniskillen	1	5	2	2	3	3	4	1	4	2	5	5	2	8	4	5	6	1	2	1	5	2	4	4	3	2	7	12
2000	Armagh	1	5	2	2	3	3	4	1	4	2	5	5	2	9	4	8	6	1	2	1	5	2	4	4	3	2	7	12
2000	Enniskillen	1	5	2	2	3	3	4	1	4	2	5	5	2	8	4	8	6	1	2	1	5	2	4	4	3	2	7	12
2000	Enniskillen	1	5	2	2	3	3	4	1	4	2	5	5	2	7	4	8	6	1	2	1	5	2	4	4	3	2	7	12
2000	Enniskillen	1	5	2	2	3	3	4	1	4	2	5	5	2	8	4	9	5	1	2	1	5	2	4	4	3	2	7	12
2000	Armagh	1	5	2	2	3	3	4	1	4	2	5	5	2	8	4	8	6	1	2	1	5	2	4	4	3	2	7	12
2000	Enniskillen	1	5	2	2	3	3	4	1	4	2	5	5	2	8	4	4	8	1	2	1	5	2	4	4	3	2	7	12
2000	Armagh	1	5	2	2	3	3	4	1	4	2	5	5	2	8	4	8	6	1	2	1	5	2	4	4	3	2	7	12
2000	Enniskillen	1	5	2	2	3	3	4	1	4	2	5	5	2	8	4	8	6	1	2	1	5	2	4	4	3	2	7	12
2000	Armagh	1	5	2	2	3	3	4	1	4	2	5	5	2	8	4	6	6	1	2	1	5	2	4	4	3	2	7	12
2000	Armagh	1	5	2	2	3	3	4	1	4	2	5	5	2	8	4	8	6	1	2	1	5	2	4	4	3	2	7	12
2000	Dungannon	1	5	2	2	3	3	4	1	4	2	5	5	2	12	4	9	6	1	2	1	5	2	4	4	3	2	7	12
2000	Newry	1	5	2	2	3	3	4	1	4	2	7	5	2	8	4	8	8	1	2	1	5	2	4	4	3	2	7	83
2000	Enniskillen	1	5	2	2	3	3	4	1	4	2	5	5	2	9	4	4	9	1	2	1	5	2	4	4	3	2	7	12
2002	Newtownards	2	5	3	2	3	3	4	1	5	2	7	5	2	8	4	8	6	1	2	1	5	2	4	4	3	2	7	110
2003	Newtownards	2	5	3	2	3	3	4	1	6	2	6	5	2	7	4	8	6	1	2	1	5	2	4	4	3	2	7	37
2003	Newtownards	2	5	3	2	3	3	4	1	6	2	6	5	2	7	4	8	6	1	2	1	5	2	4	4	3	2	7	37
2003	Newtownards	2	5	3	2	3	3	4	1	6	2	7	5	2	7	4	8	6	1	2	1	5	2	4	4	3	2	7	66
2003	Newtownards	2	5	3	2	3	3	4	1	6	2	6	5	2	5	4	7	6	1	2	1	5	2	4	4	3	2	7	37
